# Supplementary material for: Long-term persistence of crAss-like phage crAss001 is associated with phase variation in Bacteroides intestinalis
Source: BMC Biol. 2021 Aug 18;19:163. doi: 10.1186/s12915-021-01084-3 (PMC8375218; doi:10.1186/s12915-021-01084-3)
Supplement: Supplementary file 2 — Additional file 2:. Supplementary Dataset. Spreadsheets of numerical data and raw unedited photographs required for reproduction of Figs.1, 2, 3 and 4 [file 12915_2021_1084_MOESM2_ESM.ods]

## Sheet: Fig. 1
Mouse colonisation experiment (Fig. 1b)
APC919174 bacterial titers (cfu/g faeces determined using plating)
		Days after first gavage
	Animals	3	6	7	8	9	10	14	24	31	38	45	59	87	93	101	108	121	129	136
Phage gavage group	mouse 1.1	1.40E+10	4.00E+10	6.00E+10	4.00E+10	1.30E+10	6.00E+10	6.00E+10	2.40E+10	7.90E+10	3.90E+10	8.00E+10	3.40E+10	1.80E+10	2.20E+10	3.20E+10	3.80E+10	3.90E+10	3.10E+10	2.00E+10
	mouse 1.2	6.00E+09	1.00E+11	2.00E+11	4.00E+10	1.00E+11	2.00E+10	6.00E+10	6.60E+10	5.00E+10	8.00E+10	6.00E+10	2.20E+10	8.00E+10	8.00E+10	2.40E+10	3.30E+10	7.80E+10	4.50E+10	1.20E+11
	mouse 1.3	NA	2.00E+10	6.00E+10	2.00E+10	4.00E+10	4.00E+10	1.20E+11	4.00E+10	1.40E+11	1.20E+11	1.00E+11	1.60E+11	5.90E+10	4.00E+10	5.00E+10	4.30E+10	9.70E+10	8.00E+10	5.00E+10
	mouse 1.4	2.40E+10	8.00E+10	4.00E+10	6.00E+10	4.00E+10	4.00E+10	1.40E+11	2.80E+10	4.40E+10	4.00E+10	4.00E+10	2.30E+10	3.50E+10	7.10E+10	8.00E+10	5.00E+10	7.00E+10	2.70E+10	1.20E+11
	mouse 1.5	8.00E+09	1.80E+11	2.00E+11	4.00E+10	4.00E+10	NA	8.00E+10	3.70E+10	4.80E+10	8.00E+10	1.70E+10	3.00E+10	1.00E+11	2.70E+10	2.80E+10	4.90E+10	4.00E+10	1.90E+10	7.00E+10
	mouse 1.6	8.00E+09	2.00E+10	2.00E+11	4.00E+10	2.00E+10	2.00E+10	1.00E+11	6.00E+10	6.00E+10	3.40E+10	2.20E+10	2.30E+10	2.00E+10	2.20E+10	1.80E+10	5.50E+10	3.80E+10	1.80E+10	3.00E+10
Control group	mouse 2.1	8.00E+09	6.00E+10	8.00E+10	1.20E+11	4.00E+10	1.60E+11	6.00E+10	4.40E+10	2.00E+10	2.80E+10	6.00E+10	3.50E+10	3.20E+10	1.90E+10	6.00E+10	5.80E+10	5.50E+10	6.00E+10	4.20E+10
	mouse 2.2	6.00E+09	4.00E+10	1.00E+11	8.00E+10	2.00E+10	6.00E+10	4.00E+10	4.00E+10	2.80E+10	2.50E+10	2.00E+10	2.80E+10	2.60E+10	2.60E+10	1.90E+10	5.30E+10	2.90E+10	6.00E+10	6.80E+10
	mouse 2.3	2.00E+10	8.00E+10	3.60E+11	4.00E+10	2.00E+10	2.00E+10	1.00E+11	3.20E+10	3.10E+10	2.90E+10	4.00E+10	3.80E+10	1.20E+10	1.30E+10	3.40E+10	2.30E+10	4.40E+10	1.90E+10	3.40E+10
	mouse 2.4	2.60E+10	1.40E+11	1.60E+11	5.60E+10	6.00E+10	8.00E+10	1.60E+11	5.40E+10	3.20E+10	3.20E+10	8.00E+10	4.90E+10	4.30E+10	5.20E+10	2.80E+10	2.20E+10	5.00E+10	1.70E+10	5.20E+10
	mouse 2.5	2.40E+10	6.00E+10	4.00E+10	2.40E+10	6.00E+10	NA	NA	4.70E+10	3.30E+10	2.30E+10	6.00E+10	7.70E+10	3.40E+10	5.50E+10	2.60E+10	6.80E+10	4.50E+10	8.00E+10	7.50E+10
	mouse 2.6	1.20E+10	6.00E+10	6.00E+10	2.00E+10	2.00E+10	4.00E+10	NA	7.40E+10	2.00E+10	3.20E+10	6.00E+10	3.20E+10	5.30E+10	3.90E+10	1.80E+10	2.20E+10	1.80E+10	3.10E+10	3.00E+10
crAss001 phage titers (pfu/g faeces determined using plaque assay)
		Days after first gavage
	Animals	3	6	7	8	9	10	14	17	24	31	38	45	59	87	93	101	115	121	129	136
Phage gavage group	mouse 1.1	1.40E+06	1.40E+05	3.80E+06	1.60E+07	4.10E+07	3.20E+07	1.00E+07	1.40E+07	2.00E+06	8.00E+07	3.00E+07	7.20E+06	1.10E+04	2.00E+05	1.00E+05	0.00E+00	4.00E+03	0.00E+00	2.80E+06	1.80E+06
	mouse 1.2	6.00E+07	2.40E+07	4.10E+07	6.00E+06	3.00E+06	3.30E+07	1.40E+07	3.70E+07	9.10E+06	3.00E+06	2.40E+06	5.90E+05	6.00E+05	1.20E+05	NA	1.60E+05	2.60E+05	1.20E+05	7.00E+05	1.80E+07
	mouse 1.3	4.00E+06	2.30E+04	1.40E+07	4.30E+07	2.20E+07	1.20E+07	2.00E+07	1.60E+07	6.50E+06	7.60E+07	8.50E+07	1.80E+07	1.50E+06	4.00E+03	NA	1.20E+04	4.60E+04	1.60E+04	1.30E+06	3.00E+05
	mouse 1.4	1.30E+06	2.00E+07	1.60E+07	1.90E+07	5.00E+06	2.80E+07	3.80E+07	1.90E+07	6.00E+06	3.40E+06	1.90E+07	2.60E+07	1.70E+05	1.60E+06	NA	NA	1.00E+06	2.70E+06	4.00E+06	5.80E+06
	mouse 1.5	5.00E+07	6.60E+06	2.00E+07	1.30E+07	7.00E+06		2.00E+07	1.30E+07	6.70E+05	3.50E+06	3.40E+07	7.70E+06	1.00E+07		NA	8.00E+04	4.30E+05	9.50E+06	4.00E+05	2.00E+05
	mouse 1.6	2.10E+06	6.20E+06	8.00E+06	3.60E+07	2.80E+07	3.20E+07	1.20E+07	4.20E+06	2.00E+06	6.50E+06	2.80E+07	7.20E+06	1.20E+06	3.40E+05	5.00E+05	NA	4.00E+06	1.10E+07	3.60E+07	1.60E+06
Undiluted samples from control group were tested and found all negative
In vitro phage persistence experiment (Fig. 1c)
Inuculum	OD	cfu/ml (pfu/ml)	vol, mL	total	MOI	final conc
APC919/174	0.3	3.00E+08	19	5700000000	0.91578947368421	2.94E+08
crAss001		1.45E+10	0.36	5220000000		2.70E+08
Bacteria (cfu/ml)	0 min	5 min	30 min	60 min	90 min	120 min	150 min	180 min	24 h	48 h	72 h	96 h	120 h
Culture 1	2.94E+08	4.00E+07	1.00E+07	3.80E+07	1.00E+07	3.40E+07	1.30E+07	1.10E+07	1.56E+07	3.20E+08	1.00E+08	2.70E+08	9.00E+07
Culture 2	2.94E+08	3.10E+07	1.00E+07	1.00E+07	1.50E+07	7.30E+07	1.00E+06	9.00E+06	1.53E+07	2.20E+08	0.00E+00	6.00E+07	7.00E+07
Culture 3	2.94E+08	3.20E+07	1.10E+07	7.00E+06	1.80E+07	2.20E+07	8.00E+06	5.00E+06	2.39E+07	3.70E+08	1.30E+08	1.40E+08	9.00E+07
Phage (pfu/ml)	0 min	5 min	30 min	60 min	90 min	120 min	150 min	180 min	24 h	48 h	72 h	96 h	120 h
Culture 1	2.70E+08	2.40E+06	NA	NA	NA	4.00E+06	NA	2.00E+08	4.40E+10	3.00E+08	2.90E+07	2.10E+07	4.00E+07
Culture 2	2.70E+08	5.30E+06	NA	NA	NA	5.00E+06	NA	2.00E+08	3.00E+10	6.00E+08	2.30E+07	1.50E+07	9.00E+06
Culture 3	2.70E+08	4.18E+07	NA	NA	NA	8.00E+07	NA	5.32E+08	3.86E+10	3.00E+08	3.00E+07	2.70E+07	2.90E+07
In vitro phage persistence experiment, reads aligned to host and phage genome to determine VMR (Fig. 1d)
SRA accession	SRR13062215	SRR13062214	SRR13062164	SRR13062210	SRR13062209	SRR13062207	SRR13062203	SRR13062202	SRR13062201	SRR13062196	SRR13062195	SRR13062194	SRR13062120	SRR13062109	SRR13062208	SRR13062197	SRR13062213	SRR13062176	SRR13062172	SRR13062171	SRR13062170
Time point	0min-x1	0min-x2	0min-x3	30min-x1	30min-x2	30min-x3	60min-x1	60min-x2	60min-x3	90min-x1	90min-x2	90min-x3	120min-x1	120min-x2	120min-x3	150min-x1	150min-x2	150min-x3	180min-x1	180min-x2	180min-x3
APC919_174_circular_v2	5108904	5531418	6283772	6208558	6591950	4890996	5139948	7195607	4096481	3277083	3563083	3350460	4297589	3587390	4487126	3313704	2879573	3315390	3585781	3228012	2887633
phiCrAss001	99682	109070	129279	73267	70940	55406	667074	694066	546713	1842991	1725152	1749682	2924224	2253697	8015	3262142	2217384	3064059	3811738	3132165	3498006
Total_reads	5210775	5644035	6415819	6284511	6666100	4949199	5810392	7893473	4646060	5124494	5292567	5104671	7228482	5846333	4497665	6582348	5102836	6386831	7405474	6366253	6392380
SRA accession	SRR13062137	SRR13062136	SRR13062135	SRR13062206	SRR13062205	SRR13062204	SRR13062200	SRR13062199	SRR13062198	SRR13062193	SRR13062192	SRR13062191	SRR13062153	SRR13062142	SRR13062131	SRR13062190	SRR13062189	NA	SRR13062188	SRR13062186	SRR13062187
Time point	24h-x1	24h-x2	24h-x3	48h-x1	48h-x2	48h-x3	72h-x1	72h-x2	72h-x3	96h-x1	96h-x2	96h-x3	120h-x1	120h-x2	120h-x3	18d-x1	18d-x2	18d-x3	23d-1x	23d-x2	23d-x3
APC919_174_circular_v2	1382089	1680275	1619606	7369042	3342104	4415895	4575164	5090489	5742567	5946599	1816832	5939809	4916393	5045284	3263379	7345674	9097993	NA	8394615	6911631	9171191
phiCrAss001	3916663	4217804	4096223	32868	27783	20086	12324	8131	12635	18724	5782	17911	8958	8776	2435095	35022	26604	NA	53150	27053	27366
Total_reads	5308414	5908392	5724089	7405004	5058305	4438667	4590197	5819865	5758929	5968204	2180696	5960393	6869019	5056626	5703549	7385080	9128570	NA	8453294	6945812	9211954

## Sheet: Fig. 2
Growth of APC919/174 in the presence o phage crAss001 (Fig. 2a-f)
CrAss001 spots (Fig. 2a)									Surviving cells in crAss001 spots, x9,900 (Fig. 2b)									Surviving cells in crAss001 spots, x16,500 (Fig. 2e)
Surviving cells in crAss001 spots, x105,000 (Fig. 2c)									Surviving cells in crAss001 spots, x26,500 (Fig. 2d)									Surviving cells in crAss001 spots, x43,000 (Fig. 2f)
Efficiency of plating of APC919/174 in the presence of excess of phage (Fig. 2g-h)
Five clonal cultures from freshly isolated colonies, 0.4% agar overlays + 10E+10 pfu mL-1 of phage, growth in the anaerobic hood (72h)
+ Phage					No phage
Culture	Dilution 10^…	Colonies	cfu/ml		Culture	Dilution 10^…	Colonies	cfu/ml
1	-4	285	2.85E+07		1	-6	132	1.32E+09
	-6	3	3.00E+07		2	-6	124	1.24E+09
2	-4	203	2.03E+07		3	-6	89	8.90E+08
	-6	3	3.00E+07		4	-6	101	1.01E+09
3	-4	186	1.86E+07		5	-6	135	1.35E+09
	-6	2	2.00E+07
4	-4	214	2.14E+07
	-6	2	2.00E+07
5	-4	202	2.02E+07
	-6	3	3.00E+07
Adsorption of crAss001 to host strains APC919/174 and its various phage resistant variants and sensitive revertants (Fig. 2j)
Phage stock 7E+09 PFU/ml			Added to washed cells (2E+08 cfu/ml) at 12ul/1ml ratio
		APC919/174 – WT		PhR5 – resistent		PhR5-1 – revertant		PhR5-4 – revertant		PhR1 – resistent		PhR2 – resistent		PhR3 – resistent		PhR4 – resistent
	Min	Plaques	PFU/ml	Plaques	PFU/ml	Plaques	PFU/ml	Plaques	PFU/ml	Plaques	PFU/ml	Plaques	PFU/ml	Plaques	PFU/ml	Plaques	PFU/ml
	0		8.40E+07		8.40E+07		8.40E+07		8.40E+07		8.40E+07		8.40E+07		8.40E+07		8.40E+07
	5	120	1.20E+07	333	3.33E+07	125	1.25E+07	250	2.50E+07	395	3.95E+07	674	6.74E+07	754	7.54E+07	848	8.48E+07
		151	1.51E+07	379	3.79E+07	256	2.56E+07	346	3.46E+07	728	7.28E+07	828	8.28E+07	778	7.78E+07	1000	1.00E+08
		96	9.60E+06	375	3.75E+07	224	2.24E+07	259	2.59E+07	596	5.96E+07	722	7.22E+07	714	7.14E+07		0.00E+00
	20	33	3.30E+06	309	3.09E+07	63	6.30E+06	67	6.70E+06	291	2.91E+07	686	6.86E+07	580	5.80E+07	360	3.60E+07
		45	4.50E+06	224	2.24E+07	36	3.60E+06	70	7.00E+06	256	2.56E+07	790	7.90E+07	452	4.52E+07	360	3.60E+07
		28	2.80E+06	414	4.14E+07	50	5.00E+06	70	7.00E+06	562	5.62E+07	760	7.60E+07	416	4.16E+07	580	5.80E+07
Surface morphology of phage sensitive and resistant variants of APC919/174 (Fig. 2i-k)
Phage resistant variant 8T derived from APC919/174, x60,000 (Fig. 2k)												Original strain APC919/174, x60,000 (Fig. 2l)
Phage resistant variant 8T derived from APC919/174, x26,500 (Fig. 2k)												Original strain APC919/174, x26,500 (Fig. 2l)

## Sheet: Fig. 3a
Differentially expressed host genes in the in vitro phage persistence experiment (Fig. 3a)
		Expression log2 fold change relative to the previous time point (only protein coding host genes with significantly changed expression, DESeq2 p < 0.001, of the sense strand are listed)
SRA accession	SRR13066414	SRR13066409	SRR13066406	SRR13066403	SRR13066408	SRR13066405	SRR13066412	SRR13066407	SRR13066404	SRR13066411	SRR13066413	SRR13066410
Gene id	APC919/174-WT	24h_culture1	24h_culture2	24h_culture3	72h_culture1	72h_culture2	72h_culture3	120h_culture1	120h_culture2	120h_culture3	strain_8T	strain_8W	start	stop	strand	Product function
DXK01_000170	0.000	-0.901	-0.877	-0.854	-0.018	-0.156	-0.157	-0.634	-1.268	-1.273	-0.349	-0.829	45212	45595	+	hypothetical protein
DXK01_000180	0.000	-0.350	-0.256	-0.203	0.030	-0.066	-0.014	-0.356	-0.288	-0.322	0.791	0.419	47333	47761	+	hypothetical protein
DXK01_000185	0.000	-0.559	-0.536	-0.513	-0.069	-0.136	-0.152	-0.424	-0.660	-0.672	0.422	0.100	47885	48580	+	PorT family protein
DXK01_000245	0.000	-0.612	-0.409	-0.769	-0.360	-0.535	-0.590	0.555	0.351	0.288	-0.728	-0.263	58119	58565	+	MarR family transcriptional regulator
DXK01_000490	0.000	-0.819	-0.908	-0.761	0.594	0.536	0.303	-0.441	-0.639	-0.530	0.344	0.304	154044	154463	+	hypothetical protein
DXK01_000495	0.000	-0.686	-0.739	-0.611	0.115	0.102	0.061	-0.359	-0.388	-0.286	0.604	0.509	154598	155470	+	DUF4974 domain-containing protein
DXK01_000500	0.000	-0.415	-0.435	-0.321	0.189	0.208	0.243	-0.217	-0.051	-0.020	0.811	0.530	155472	158201	+	TonB-dependent receptor
DXK01_000505	0.000	-0.428	-0.433	-0.420	-0.138	-0.102	-0.236	-0.373	-0.309	0.039	0.651	0.172	158241	159335	+	DUF4249 domain-containing protein
DXK01_000510	0.000	-0.514	-0.502	-0.447	0.130	0.216	0.085	-0.200	0.060	0.080	0.839	0.437	159345	160094	+	hypothetical protein
DXK01_000515	0.000	-0.958	-0.714	-1.084	-0.012	-0.257	-0.069	-0.302	-0.609	-0.613	0.222	0.024	160397	160750	+	hypothetical protein
DXK01_000565	0.000	0.830	0.841	1.060	0.379	0.735	0.421	0.506	1.034	0.915	0.785	0.200	171631	173019	-	phosphoglucosamine mutase
DXK01_000595	0.000	-0.812	-0.736	-0.645	-0.529	-0.420	-0.601	-0.317	-0.417	-0.325	-1.291	-0.683	180333	184370	+	response regulator
DXK01_000600	0.000	-0.868	-0.846	-0.846	-0.593	-0.533	-0.700	-0.277	-0.518	-0.699	-1.329	-0.604	184382	185503	+	galactose mutarotase
DXK01_000865	0.000	1.214	1.448	0.991	-0.906	-1.046	-0.568	1.762	1.701	1.874	0.537	0.555	262476	263324	+	prephenate dehydratase
DXK01_000875	0.000	0.837	0.817	0.843	-0.607	-0.473	-0.336	-0.298	-0.045	0.128	0.646	0.446	264648	265715	+	3-deoxy-7-phosphoheptulonate synthase
DXK01_000880	0.000	0.774	0.782	0.789	-0.744	-0.548	-0.588	-0.146	-0.065	0.018	0.505	0.467	265805	266578	+	prephenate dehydrogenase
DXK01_001090	0.000	-0.477	-0.586	-0.466	-0.640	-0.644	-0.582	-0.281	0.209	0.076	-0.671	-1.008	321784	322770	+	biotin/lipoyl-binding protein
DXK01_001095	0.000	-0.799	-0.765	-0.704	-1.025	-1.017	-0.781	-0.338	0.046	-0.087	0.045	-0.545	322804	323982	+	ABC transporter permease
DXK01_001100	0.000	-0.694	-0.721	-0.655	-0.697	-0.786	-0.499	-0.210	-0.138	-0.069	-0.158	-0.597	323982	325214	+	ABC transporter permease
DXK01_001230	0.000	-0.628	-0.659	-0.754	-0.957	-0.952	-1.007	-1.387	-1.454	-1.282	0.417	0.246	362724	363575	+	hypothetical protein
DXK01_001400	0.000	-0.552	-0.719	-0.474	-0.389	-0.366	-0.404	-0.237	-0.219	-0.267	-1.244	-1.499	406724	409942	-	carbamoyl-phosphate synthase (glutamine-hydrolyzing) large subunit
DXK01_001415	0.000	0.906	0.953	1.158	0.429	0.609	0.464	0.585	1.231	1.134	2.620	3.404	412380	413573	-	OmpA family protein
DXK01_001425	0.000	0.868	0.919	1.021	0.656	0.716	0.788	0.416	0.842	0.901	0.782	0.637	415700	415990	-	hypothetical protein
DXK01_001720	0.000	-1.120	-0.835	-1.068	0.024	-0.078	-0.149	-0.225	-1.099	-0.927	-2.194	-1.925	482897	483130	-	hypothetical protein
DXK01_001960	0.000	1.024	0.860	1.101	0.004	-0.064	-0.161	0.180	0.530	0.369	2.558	2.972	556349	559498	-	serine hydrolase
DXK01_002055	0.000	-0.303	-0.213	-0.343	0.203	0.136	0.202	-0.495	-0.298	-0.307	-0.096	-0.234	582539	583495	-	hypothetical protein
DXK01_002065	0.000	1.173	1.128	1.309	-0.105	0.526	0.287	0.194	0.689	0.746	0.455	0.407	584705	585706	+	malate dehydrogenase
DXK01_002125	0.000	1.450	1.070	1.662	1.296	1.393	1.268	0.649	1.235	1.208	1.603	-0.591	601320	602777	-	rhamnulokinase
DXK01_002285	0.000	-1.394	-1.114	-1.657	-1.409	-1.532	-1.450	-0.084	-0.574	-0.397	-0.815	-1.483	640664	641227	+	porin family protein
DXK01_002550	0.000	-0.903	-1.343	-0.754	0.140	0.118	-0.135	-1.180	-0.654	-0.744	-0.932	-1.471	712082	714406	-	DUF5110 domain-containing protein
DXK01_002555	0.000	-0.884	-1.245	-0.534	0.309	0.498	0.180	-0.609	-0.521	-0.642	-1.254	-1.521	714417	717281	-	beta-glucosidase
DXK01_002605	0.000	-0.396	-0.347	-0.348	-0.313	-0.085	-0.114	0.180	0.322	0.276	0.003	0.044	730986	731675	+	hypothetical protein
DXK01_002610	0.000	-0.574	-0.386	-0.614	-0.504	-0.427	-0.245	0.038	-0.157	-0.103	-0.367	-0.342	731683	732066	+	rhodanese-like domain-containing protein
DXK01_002770	0.000	0.709	0.654	0.760	0.297	0.451	0.460	1.055	1.390	1.275	0.306	0.380	767416	768423	+	aspartate-semialdehyde dehydrogenase
DXK01_003135	0.000	1.544	0.915	1.544	0.354	0.399	0.032	-0.079	0.371	0.109	0.422	0.327	888419	891628	-	TonB-dependent receptor
DXK01_003400	0.000	1.840	1.793	2.299	1.220	1.885	1.082	0.250	1.299	1.163	0.900	0.724	970476	970982	-	CvpA family protein
DXK01_003405	0.000	0.780	0.612	0.847	0.429	0.485	0.483	-0.287	0.113	0.035	0.199	-0.360	971084	974170	-	translation initiation factor IF-2
DXK01_003560	0.000	-0.448	-0.446	-0.442	-0.727	-0.701	-0.886	-0.754	-0.760	-0.776	-0.246	-0.183	1018840	1019811	+	hypothetical protein
DXK01_003565	0.000	-0.230	-0.263	-0.322	-0.608	-0.654	-0.685	-0.472	-0.389	-0.477	0.126	0.004	1019828	1020952	+	glycosyltransferase family 4 protein
DXK01_003695	0.000	-0.374	-0.375	-0.332	-0.957	-0.831	-0.879	-0.541	-0.445	-0.288	0.890	-0.222	1051211	1052599	+	TolC family protein
DXK01_003965	0.000	-0.513	-0.487	-0.687	-0.493	-0.592	-0.478	-0.325	-0.504	-0.600	-0.157	-0.138	1135923	1137059	-	ATPase
DXK01_003995	0.000	0.954	1.120	1.104	-0.357	-0.270	-0.305	1.248	1.854	1.929	0.853	0.534	1142736	1144715	+	DEAD/DEAH box helicase
DXK01_004000	0.000	-2.344	-1.906	-2.557	-0.374	-0.242	-0.115	-0.929	-0.539	-0.450	-1.249	-0.931	1145122	1145613	-	DNA starvation/stationary phase protection protein
DXK01_004010	0.000	-2.114	-1.788	-2.349	-0.653	-0.613	-0.228	-0.512	-0.274	-0.172	-0.930	-0.502	1146873	1147439	+	peroxiredoxin
DXK01_004015	0.000	-1.826	-1.231	-1.674	-1.838	-1.824	-1.493	0.038	0.818	0.883	-0.440	-0.182	1147790	1149349	+	alkyl hydroperoxide reductase subunit F
DXK01_004215	0.000	-0.536	-0.382	-0.406	-0.252	-0.158	-0.389	-0.397	-0.086	-0.163	0.240	-0.149	1219022	1222972	-	response regulator
DXK01_004355	0.000	2.037	1.901	1.842	-0.774	-0.150	-0.614	-1.615	-1.782	-1.321	0.507	0.175	1253223	1254131	+	ribokinase
DXK01_004360	0.000	1.907	1.418	1.942	0.017	0.061	-0.155	-1.319	-0.897	-1.096	0.226	0.102	1254155	1255159	+	multidrug DMT transporter permease
DXK01_004365	0.000	1.980	1.376	1.946	-0.168	-0.277	-0.320	-1.071	-0.811	-0.973	-0.223	-0.441	1255280	1258279	+	TonB-dependent receptor
DXK01_004370	0.000	2.050	1.347	1.796	-0.070	-0.543	-0.172	-1.336	-0.870	-1.191	-0.389	-0.450	1258291	1259859	+	RagB/SusD family nutrient uptake outer membrane protein
DXK01_004375	0.000	2.410	2.034	2.460	0.285	0.260	0.167	-0.588	-0.251	-0.593	1.526	0.564	1259877	1260863	+	BACON domain-containing protein
DXK01_004380	0.000	1.819	1.387	1.655	-0.305	-0.356	-0.506	-1.441	-0.944	-1.048	-0.072	0.074	1260919	1261953	+	hypothetical protein
DXK01_004385	0.000	1.968	1.048	1.636	-0.278	-0.504	-0.679	-1.397	-1.199	-0.958	0.071	-0.480	1261950	1263140	+	hypothetical protein
DXK01_004390	0.000	2.053	1.768	2.051	0.022	-0.020	0.030	-0.722	-0.249	-0.382	0.358	0.239	1263159	1264208	+	nucleoside hydrolase
DXK01_004395	0.000	1.979	1.766	2.108	0.341	0.418	0.248	-0.766	-0.303	-0.556	0.403	0.285	1264217	1265362	+	sugar-binding protein
DXK01_004425	0.000	-0.496	-0.741	-0.494	-0.390	-0.511	-0.518	-0.681	-0.486	-0.557	-2.062	-2.178	1273335	1277042	-	alpha-mannosidase
DXK01_004520	0.000	-0.324	-0.303	-0.553	-0.396	-0.458	-0.263	-0.517	-0.490	-0.504	0.635	0.284	1311032	1316701	-	hypothetical protein
DXK01_004565	0.000	0.997	1.360	1.039	0.523	0.381	0.514	0.461	0.878	0.787	0.916	0.546	1324628	1325329	-	response regulator transcription factor
DXK01_004580	0.000	1.159	1.326	1.381	0.620	0.881	0.493	0.906	1.323	1.351	0.719	0.545	1327322	1329580	-	HAMP domain-containing histidine kinase
DXK01_005040	0.000	-1.019	-0.834	-1.085	-0.330	-0.435	-0.108	-0.393	-0.719	-0.668	-0.110	0.132	1468590	1469168	+	rubrerythrin family protein
DXK01_005145	0.000	-0.758	-0.725	-0.654	0.085	0.110	-0.148	-1.241	-1.320	-1.361	-0.034	0.084	1492515	1492925	+	DUF3244 domain-containing protein
DXK01_005150	0.000	-0.762	-0.793	-0.619	-0.057	-0.148	-0.129	-1.120	-1.313	-1.304	-0.071	-0.258	1492950	1494491	+	vitamin K epoxide reductase
DXK01_005160	0.000	-0.679	-0.575	-0.456	0.369	0.290	0.107	-0.261	-0.349	-0.443	0.608	0.474	1494964	1496169	+	TlpA family protein disulfide reductase
DXK01_005330	0.000	-1.274	-0.749	-0.993	-0.676	-0.896	-0.642	-0.379	-0.582	-0.287	0.405	-0.443	1542694	1543611	+	hypothetical protein
DXK01_005445	0.000	0.861	0.765	0.778	0.251	0.295	0.047	0.118	0.184	0.402	0.581	-0.007	1565614	1567839	-	S9 family peptidase
DXK01_005530	0.000	-0.560	-0.332	-0.581	-0.944	-0.938	-0.744	-0.942	-1.007	-0.959	1.575	1.742	1587771	1588259	-	DNA-binding protein
DXK01_005540	0.000	-0.614	-0.473	-0.483	-0.605	-0.741	-0.727	-0.905	-0.730	-0.654	1.572	2.107	1589388	1589693	-	hypothetical protein
DXK01_005605	0.000	0.757	0.751	0.905	0.277	0.344	0.286	0.110	0.429	0.434	0.443	0.180	1608578	1609867	+	U32 family peptidase
DXK01_005610	0.000	0.862	0.854	0.987	0.392	0.492	0.151	0.253	0.310	0.424	0.504	0.273	1609870	1610283	+	acyl-CoA thioesterase
DXK01_005820	0.000	-0.917	-0.710	-0.672	-0.980	-0.929	-0.731	-0.852	-0.938	-0.862	-1.803	-1.294	1678901	1679962	-	cellulase family glycosylhydrolase
DXK01_005835	0.000	-0.440	-0.561	-0.526	-0.333	-0.291	-0.509	-0.737	-0.550	-0.486	-0.826	-0.617	1682243	1684777	+	hypothetical protein
DXK01_005855	0.000	-0.490	-0.729	-0.466	-0.734	-0.722	-0.762	-1.204	-0.978	-0.850	0.412	0.816	1691028	1693241	+	hypothetical protein
DXK01_005870	0.000	-0.631	-0.554	-0.670	-0.440	-0.375	-0.283	-1.444	-1.303	-1.531	0.497	1.072	1695472	1696614	+	family 43 glycosylhydrolase
DXK01_005915	0.000	-1.072	-1.269	-1.105	-0.730	-0.735	-0.662	-1.335	-0.816	-0.845	-0.575	-0.626	1708121	1709587	+	catalase
DXK01_006115	0.000	-0.545	-0.458	-0.804	-0.574	-0.507	-0.550	-0.641	-1.055	-0.927	-0.330	-0.109	1782891	1783568	-	hypothetical protein
DXK01_006165	0.000	-1.242	-0.935	-1.421	-1.662	-1.793	-1.528	-2.082	-1.765	-1.707	-3.961	-2.794	1790775	1791149	-	hypothetical protein
DXK01_006310	0.000	-0.995	-0.792	-0.871	-1.091	-0.893	-1.054	-0.893	-0.959	-0.797	1.632	1.951	1828762	1829076	+	hypothetical protein
DXK01_006315	0.000	-0.517	-0.604	-0.697	-1.035	-0.790	-0.987	-1.171	-1.076	-0.856	1.605	1.689	1829118	1830032	+	DUF4373 domain-containing protein
DXK01_006320	0.000	-1.113	-1.060	-1.137	-1.245	-1.287	-1.068	-1.471	-1.318	-1.358	1.086	1.179	1830206	1830694	+	DNA-binding protein
DXK01_006325	0.000	-0.966	-0.791	-0.935	-1.232	-1.282	-1.017	-1.047	-1.002	-0.959	1.178	1.234	1830794	1831234	+	N-acetylmuramoyl-L-alanine amidase
DXK01_006340	0.000	-1.343	-1.410	-1.477	-0.740	-0.784	-1.124	-1.012	-1.841	-1.822	-0.491	-0.310	1837651	1838196	+	hypothetical protein
DXK01_006370	0.000	-0.720	-0.763	-0.643	-0.146	-0.092	-0.073	-0.506	-0.362	-0.315	-0.762	-0.906	1845306	1848302	-	TonB-dependent receptor
DXK01_006385	0.000	-0.477	-0.385	-0.402	-0.146	-0.213	-0.117	-0.110	-0.136	-0.164	-0.524	-0.415	1851434	1853125	-	tetratricopeptide repeat protein
DXK01_007160	0.000	-1.619	-1.589	-1.459	0.511	0.432	0.512	0.896	0.824	0.774	1.534	0.570	2027046	2028344	-	HlyD family efflux transporter periplasmic adaptor subunit
DXK01_007165	0.000	-1.605	-1.544	-1.363	0.470	0.491	0.557	0.708	1.032	0.966	1.417	0.513	2028379	2030565	-	peptidase domain-containing ABC transporter
DXK01_007170	0.000	-2.096	-2.097	-2.011	0.487	0.342	0.206	1.025	0.887	0.900	1.184	0.697	2030562	2032004	-	TlpA family protein disulfide reductase
DXK01_007175	0.000	-2.211	-1.987	-1.958	0.902	0.884	0.906	0.374	0.317	0.313	0.488	0.403	2032129	2032326	-	hypothetical protein
DXK01_007180	0.000	-2.204	-2.018	-2.063	0.223	0.150	0.188	0.329	0.219	0.236	1.302	0.942	2032413	2033939	-	vitamin K epoxide reductase
DXK01_007185	0.000	-2.615	-2.347	-2.380	0.323	0.141	0.359	0.198	-0.262	-0.212	0.788	0.599	2033959	2034348	-	DUF3244 domain-containing protein
DXK01_007215	0.000	-0.385	-0.626	-0.501	-0.596	-0.698	-0.879	-0.756	-0.645	-0.449	-0.116	-0.158	2041797	2043470	-	nucleoside kinase
DXK01_007345	0.000	0.572	0.515	0.603	-0.450	-0.375	-0.465	0.221	0.302	0.399	0.089	-0.533	2070219	2072363	-	polyribonucleotide nucleotidyltransferase
DXK01_007565	0.000	-0.471	-0.474	-0.594	-0.418	-0.345	-0.183	0.116	0.036	0.084	0.096	-0.137	2126516	2127085	-	RNA polymerase sigma factor
DXK01_007620	0.000	-0.424	-0.417	-0.522	-0.512	-0.598	-0.670	-0.334	-0.580	-0.602	-0.046	-0.252	2135342	2136097	-	hypothetical protein
DXK01_008150	0.000	1.495	1.532	1.775	0.837	0.767	0.255	1.026	1.841	1.397	1.186	1.021	2237018	2237623	+	biopolymer transporter ExbD
DXK01_008155	0.000	1.388	1.180	1.383	0.375	0.445	0.115	0.991	1.476	1.360	1.099	1.316	2237636	2238292	+	biopolymer transporter ExbD
DXK01_008160	0.000	1.459	1.167	1.345	0.100	-0.030	0.057	0.612	1.224	1.120	0.798	0.971	2238319	2239134	+	energy transducer TonB
DXK01_008165	0.000	1.086	1.116	1.140	0.089	0.299	0.349	0.979	0.884	1.021	1.224	1.292	2239148	2240098	+	phosphate ABC transporter substrate-binding protein
DXK01_008170	0.000	1.135	1.140	1.293	0.177	0.258	0.202	0.959	1.210	0.997	1.126	1.267	2240104	2241549	+	tetratricopeptide repeat protein
DXK01_008215	0.000	0.926	1.020	1.023	-0.204	-0.213	-0.142	-0.981	-0.863	-0.913	0.359	0.139	2247155	2248186	-	DUF4857 domain-containing protein
DXK01_008350	0.000	0.760	0.851	0.952	-0.304	0.035	-0.267	1.154	1.297	1.562	0.729	0.477	2285164	2287125	+	ABC-F family ATP-binding cassette domain-containing protein
DXK01_008525	0.000	0.665	0.634	0.744	0.386	0.413	0.257	0.216	0.495	0.457	0.614	0.229	2337207	2338247	-	type I asparaginase
DXK01_008580	0.000	1.289	1.367	1.316	-0.565	-0.698	-0.754	1.474	1.481	1.388	1.205	1.204	2347965	2350274	-	TonB-dependent receptor
DXK01_008645	0.000	-0.583	-0.594	-0.568	-0.211	-0.238	-0.256	-0.648	-0.557	-0.504	-1.045	-1.041	2366941	2369004	-	hypothetical protein
DXK01_008650	0.000	-0.527	-0.487	-0.574	-0.066	-0.165	-0.270	-0.844	-0.739	-0.704	-0.887	-1.020	2369036	2370511	-	sialate O-acetylesterase
DXK01_008675	0.000	-0.557	-0.972	-0.638	0.178	0.126	-0.222	-0.985	-0.985	-1.098	-3.259	-2.545	2382758	2385955	+	TonB-dependent receptor
DXK01_008690	0.000	-0.770	-1.133	-0.998	0.283	0.296	0.097	-0.918	-0.297	-0.508	-0.994	-1.345	2389198	2392887	+	glycoside hydrolase family 2
DXK01_008865	0.000	-0.643	-0.523	-0.672	-0.404	-0.536	-0.322	-0.223	-0.545	-0.513	-0.611	-0.298	2439587	2440465	+	hypothetical protein
DXK01_008905	0.000	1.685	1.104	1.702	1.835	1.704	1.480	1.507	1.822	1.814	6.228	6.736	2452423	2455368	+	TonB-dependent receptor
DXK01_008915	0.000	2.061	2.384	2.344	2.046	2.236	2.057	2.395	2.645	2.671	6.803	7.608	2457077	2458069	+	hypothetical protein
DXK01_009055	0.000	-0.347	-0.295	-0.401	0.047	0.084	0.051	-0.522	-0.624	-0.672	0.516	0.620	2503950	2504630	+	hypothetical protein
DXK01_009145	0.000	0.889	0.894	1.013	0.136	0.423	0.271	0.484	0.835	0.891	0.908	0.635	2522478	2523854	+	efflux transporter outer membrane subunit
DXK01_009355	0.000	0.692	0.693	0.658	-0.296	-0.172	-0.338	0.954	1.134	1.121	0.621	0.203	2567586	2570204	-	alanine--tRNA ligase
DXK01_009525	0.000	-0.493	-0.582	-0.510	0.224	0.129	0.041	0.457	0.243	0.325	-1.579	-0.381	2609750	2612224	-	hypothetical protein
DXK01_009610	0.000	-0.228	-0.310	-0.295	-0.237	-0.208	-0.243	0.087	0.180	0.204	-0.079	-0.371	2641291	2644077	+	GAF domain-containing protein
DXK01_009665	0.000	1.094	1.277	0.908	0.132	0.101	0.519	2.547	2.653	2.797	0.763	0.391	2654508	2654867	-	hypothetical protein
DXK01_009785	0.000	-0.710	-0.759	-0.766	-0.410	-0.565	-0.652	-0.700	-0.680	-0.798	-1.317	-1.267	2699250	2700893	-	DUF5123 domain-containing protein
DXK01_009790	0.000	-0.342	-0.398	-0.499	-0.360	-0.575	-0.424	-0.315	-0.313	-0.268	-1.020	-1.039	2700913	2702817	-	RagB/SusD family nutrient uptake outer membrane protein
DXK01_009890	0.000	-0.413	-0.446	-0.515	-0.300	-0.302	-0.301	0.233	-0.042	0.053	0.100	-0.261	2728881	2729522	+	hypothetical protein
DXK01_009955	0.000	2.040	1.707	1.990	1.133	0.937	0.662	0.810	0.831	0.828	1.507	0.388	2743350	2745755	+	outer membrane beta-barrel protein
DXK01_009990	0.000	1.334	1.088	1.208	0.760	0.782	0.616	-1.946	-1.777	-1.976	-0.755	-1.504	2760605	2761564	+	SPFH domain-containing protein
DXK01_009995	0.000	2.059	1.673	2.127	1.594	1.799	1.037	-1.799	-1.086	-1.290	-0.451	-1.389	2761575	2762915	+	alpha/beta fold hydrolase
DXK01_010000	0.000	1.472	0.978	1.384	1.212	1.244	0.935	-1.552	-1.797	-1.660	-0.944	-1.980	2762957	2763157	+	DNA-binding protein
DXK01_010005	0.000	1.395	1.148	1.207	1.326	1.312	1.203	-1.256	-1.482	-1.721	-0.953	-1.295	2763176	2763658	+	hypothetical protein
DXK01_010235	0.000	-0.456	-0.642	-0.401	-0.174	-0.079	-0.249	-0.087	-0.088	-0.230	-1.747	-1.530	2807694	2810630	+	TonB-dependent receptor
DXK01_010240	0.000	-0.333	-0.626	-0.350	-0.140	-0.188	-0.366	-0.053	-0.009	-0.103	-1.601	-1.483	2810658	2811929	+	DUF4957 domain-containing protein
DXK01_010250	0.000	-0.335	-0.530	-0.339	-0.212	-0.316	-0.481	-0.260	-0.315	-0.356	-1.648	-1.434	2813832	2815031	+	glucuronyl hydrolase
DXK01_010445	0.000	-0.523	-0.402	-0.577	-0.146	-0.047	0.036	-0.554	-0.781	-0.779	-0.703	-0.626	2856898	2857335	+	large-conductance mechanosensitive channel protein MscL
DXK01_010650	0.000	1.192	1.074	1.521	0.678	1.250	0.346	-0.261	0.196	0.151	0.228	-0.231	2924017	2925000	+	PKD domain-containing protein
DXK01_010665	0.000	1.714	1.558	2.166	1.607	1.911	1.035	0.961	1.295	1.431	0.418	0.539	2929587	2930147	+	RNA polymerase sigma-70 factor
DXK01_010745	0.000	2.181	2.299	1.954	2.177	2.175	1.997	3.657	3.222	3.149	-4.414	-1.490	2954345	2954878	+	UpxY family transcription antiterminator
DXK01_010750	0.000	2.094	2.036	2.024	2.473	2.420	2.368	2.921	2.466	2.303	-7.415	-1.674	2954922	2955404	+	transcriptional regulator
DXK01_010755	0.000	2.530	2.612	2.628	2.316	2.337	2.498	2.518	2.605	2.619	-3.211	-1.726	2956716	2957924	+	UDP-N-acetylglucosamine 4%2C6-dehydratase
DXK01_010760	0.000	2.915	3.038	2.940	2.636	2.700	2.923	2.619	2.815	2.830	-2.683	-1.108	2957956	2959113	+	LegC family aminotransferase
DXK01_010765	0.000	3.459	3.450	3.685	3.189	3.405	3.288	2.926	3.424	3.336	-2.611	-1.556	2959145	2959366	+	acyl carrier protein
DXK01_010770	0.000	2.441	2.227	2.602	2.329	2.559	2.213	2.088	2.177	2.224	-3.219	-2.145	2959370	2960587	+	AMP-binding protein
DXK01_010775	0.000	2.741	2.637	2.666	2.402	2.424	2.679	2.580	2.683	2.631	-4.115	-1.556	2960599	2961321	+	SDR family oxidoreductase
DXK01_010780	0.000	2.488	2.410	2.316	2.611	2.334	2.349	2.481	2.062	2.331	-3.498	-1.519	2961324	2961959	+	acetyltransferase
DXK01_010785	0.000	2.203	2.060	2.064	2.238	2.218	2.066	2.459	1.857	1.988	-3.887	-2.183	2961959	2962798	+	glycosyltransferase
DXK01_010790	0.000	2.604	2.570	2.619	2.536	2.637	2.455	2.591	2.367	2.391	-3.825	-1.281	2962806	2963855	+	N-acetylneuraminate synthase
DXK01_010795	0.000	2.609	2.540	2.621	2.446	2.462	2.491	2.488	2.609	2.482	-3.730	-1.684	2963852	2964526	+	acylneuraminate cytidylyltransferase family protein
DXK01_010800	0.000	2.713	2.673	2.703	2.545	2.421	2.613	2.446	2.480	2.515	-3.206	-1.409	2964529	2965578	+	nucleotidyltransferase
DXK01_010805	0.000	2.562	2.497	2.558	2.584	2.467	2.393	2.358	2.379	2.275	-2.788	-1.395	2965749	2966423	+	CatB-related O-acetyltransferase
DXK01_010810	0.000	2.305	2.162	2.289	2.241	2.154	2.157	2.246	1.820	1.890	-4.160	-1.484	2966410	2967828	+	oligosaccharide flippase family protein
DXK01_010815	0.000	2.355	2.368	2.207	2.231	2.113	2.189	2.511	2.220	2.271	-4.333	-1.789	2967821	2969404	+	hypothetical protein
DXK01_010820	0.000	2.246	2.216	2.095	2.039	2.022	1.864	2.589	2.107	2.119	-4.278	-2.133	2969825	2970601	+	glycosyltransferase family 2 protein
DXK01_010825	0.000	2.386	2.512	2.341	2.462	2.395	2.292	2.793	2.496	2.487	-3.969	-1.747	2970607	2972067	+	radical SAM protein
DXK01_010830	0.000	2.263	2.336	2.161	2.314	2.321	2.157	2.713	2.229	2.334	-4.320	-2.341	2972103	2972822	+	glycosyltransferase family 2 protein
DXK01_010835	0.000	2.158	2.304	2.133	2.129	2.056	1.961	2.484	2.160	2.219	-3.532	-1.432	2972819	2973892	+	glycosyl transferase
DXK01_010840	0.000	2.174	2.196	2.133	2.428	2.340	2.005	2.565	1.863	1.963	-3.220	-1.621	2973894	2975087	+	hypothetical protein
DXK01_010845	0.000	2.171	2.200	2.076	2.155	2.190	1.948	2.348	1.865	1.817	-3.833	-2.112	2975094	2976068	+	glycosyltransferase family 2 protein
DXK01_010855	0.000	2.605	2.546	2.723	2.466	2.460	2.316	2.495	2.422	2.540	-4.713	-0.842	2977232	2978128	+	NAD-dependent epimerase/dehydratase family protein
DXK01_010860	0.000	2.297	2.430	2.325	2.058	1.914	1.946	1.979	1.728	1.827	-3.052	-1.019	2978226	2979176	+	glycosyltransferase family 4 protein
DXK01_011070	0.000	0.902	0.850	1.137	0.503	0.614	0.295	0.221	0.555	0.597	0.962	0.634	3058880	3060091	-	ABC transporter permease
DXK01_011220	0.000	2.375	2.301	2.358	2.190	1.958	1.510	1.630	1.180	0.695	0.929	-1.477	3099367	3100425	+	histidinol-phosphate aminotransferase family protein
DXK01_011240	0.000	2.093	1.889	1.748	1.834	1.840	1.236	1.544	0.920	0.492	0.885	-1.781	3104041	3105306	+	hypothetical protein
DXK01_011245	0.000	3.117	3.075	3.026	2.787	2.420	2.444	1.349	0.991	0.482	1.909	-0.715	3105444	3106397	+	glycosyltransferase family 2 protein
DXK01_011250	0.000	2.611	2.480	2.497	2.637	2.448	1.570	1.865	1.576	1.314	1.390	0.159	3106450	3107586	+	O-antigen ligase family protein
DXK01_011255	0.000	2.089	1.940	2.037	1.467	1.842	1.156	1.495	0.801	0.301	0.678	-1.015	3107583	3108797	+	hypothetical protein
DXK01_011265	0.000	2.514	2.688	2.171	1.766	2.081	1.660	2.074	0.868	1.124	1.239	-0.666	3109833	3110900	+	glycosyltransferase family 4 protein
DXK01_011270	0.000	2.666	2.632	2.943	2.794	2.471	2.595	2.938	1.683	0.984	1.927	-0.364	3110908	3112074	+	glycosyltransferase
DXK01_011275	0.000	2.798	3.105	2.857	2.302	1.857	1.619	2.511	1.126	1.406	1.768	-0.623	3112055	3112837	+	glycosyltransferase
DXK01_011280	0.000	2.616	2.430	2.381	2.386	2.141	2.022	1.903	1.342	1.061	1.447	0.801	3112901	3114121	+	DegT/DnrJ/EryC1/StrS family aminotransferase
DXK01_011295	0.000	0.677	0.826	0.815	-0.209	0.012	-0.144	1.420	1.650	1.619	0.640	0.441	3116384	3117796	+	amidophosphoribosyltransferase
DXK01_011310	0.000	-0.830	-0.777	-0.739	-0.153	-0.094	-0.130	-1.266	-1.438	-1.206	-0.992	-1.596	3120398	3121918	-	M48 family metalloprotease
DXK01_011600	0.000	-0.780	-0.735	-0.986	-0.025	-0.145	0.185	-0.522	-1.123	-1.104	-0.856	-0.650	3190425	3190821	+	NA
DXK01_011970	0.000	1.149	1.362	1.374	0.654	0.830	0.430	-0.179	0.765	0.728	1.566	1.785	3260723	3261559	+	deoxyribonuclease IV
DXK01_012050	0.000	-0.355	-0.387	-0.354	-0.184	-0.251	-0.443	-0.031	-0.044	-0.067	1.822	1.383	3282821	3286195	-	ATP-dependent exonuclease SbcCD%2C C subunit-like protein
DXK01_012060	0.000	-0.758	-0.896	-0.886	-0.427	-0.382	-0.668	-0.198	-0.146	-0.148	1.862	1.632	3286782	3288221	-	DUF3375 domain-containing protein
DXK01_012065	0.000	-1.128	-0.971	-1.246	-0.365	-0.487	-0.755	-0.230	-0.527	-0.475	1.769	2.067	3288261	3288590	-	DNA-binding protein
DXK01_012120	0.000	-0.762	-1.009	-1.377	-0.597	-0.719	-0.544	-0.881	-1.153	-0.779	1.225	2.043	3301266	3301457	-	hypothetical protein
DXK01_012185	0.000	-0.635	-0.365	-0.541	-0.951	-0.799	-0.979	-0.152	-0.119	0.015	0.897	1.122	3312092	3313315	-	FAD-dependent oxidoreductase
DXK01_012210	0.000	-0.861	-0.461	-0.947	-0.363	-0.541	-0.228	-0.411	-0.498	-0.506	-0.358	-0.144	3318067	3318249	+	type II toxin-antitoxin system HicA family toxin
DXK01_012215	0.000	-0.802	-0.608	-1.120	-0.159	-0.307	-0.250	-0.335	-0.596	-0.593	-0.658	-0.448	3318329	3318736	+	pilus assembly protein HicB
DXK01_012240	0.000	-1.481	-1.205	-1.513	-1.410	-1.568	-1.547	-0.968	-1.235	-1.296	-2.784	-2.384	3324627	3325394	-	hypothetical protein
DXK01_012295	0.000	-0.621	-0.678	-0.837	-0.421	-0.530	-0.563	-0.070	-0.111	-0.193	-0.232	-0.265	3331664	3332734	+	HNH endonuclease
DXK01_012535	0.000	1.056	0.998	1.195	0.896	1.161	0.678	0.406	0.867	0.781	1.208	0.613	3378313	3379209	+	LysR family transcriptional regulator
DXK01_012540	0.000	0.811	1.046	0.768	-0.331	-0.350	-0.123	0.937	0.887	0.789	-0.305	-0.211	3379305	3380315	+	putative sulfate exporter family transporter
DXK01_013005	0.000	-0.479	-0.342	-0.414	0.358	0.340	0.585	-0.218	-0.134	-0.112	1.130	0.857	3491719	3493002	+	PorT family protein
DXK01_013010	0.000	-0.245	-0.300	-0.319	-0.573	-0.582	-0.591	-0.442	-0.402	-0.424	0.138	0.012	3493149	3493874	-	pyruvate formate lyase-activating protein
DXK01_013020	0.000	0.932	1.281	1.135	0.576	0.360	0.396	1.475	2.104	2.070	0.704	0.706	3496523	3496960	+	hypothetical protein
DXK01_013320	0.000	0.842	0.876	0.877	-0.258	-0.061	-0.294	1.265	1.419	1.541	0.742	0.318	3560963	3563026	-	transcription termination factor Rho
DXK01_013405	0.000	-0.211	-0.466	-0.310	-0.090	-0.024	-0.052	-0.188	-0.107	-0.113	0.344	0.075	3584970	3586301	+	hypothetical protein
DXK01_013445	0.000	-0.470	-0.936	-0.560	-0.447	-0.487	-0.634	-1.234	-0.816	-0.912	-1.804	-2.079	3596311	3599529	-	TonB-dependent receptor
DXK01_013785	0.000	1.163	1.162	1.253	0.370	0.776	0.140	0.431	0.903	0.734	0.878	0.462	3690839	3691717	+	rubrerythrin family protein
DXK01_014075	0.000	-0.966	-0.554	-0.911	0.701	0.633	0.757	0.905	0.696	0.598	-0.126	-0.386	3753818	3754141	+	hypothetical protein
DXK01_014225	0.000	-1.322	-0.902	-1.142	-0.088	-0.159	0.096	0.260	0.054	0.144	-2.009	-3.147	3776112	3776582	+	RNA polymerase sigma factor
DXK01_014230	0.000	-1.189	-0.837	-1.383	0.069	-0.092	-0.166	0.498	0.254	0.267	-1.635	-2.104	3776750	3778747	+	hypothetical protein
DXK01_014270	0.000	-0.912	-0.717	-0.894	-0.375	-0.369	-0.524	-0.512	-1.023	-0.860	-0.626	-0.614	3787548	3788090	+	hypothetical protein
DXK01_014375	0.000	-0.494	-0.369	-0.444	-0.125	-0.144	-0.144	-0.463	-0.563	-0.534	-0.099	0.202	3809444	3810769	+	PhoH family protein
DXK01_014715	0.000	1.991	1.476	1.845	0.699	0.870	0.480	-0.643	0.357	0.187	0.047	0.359	3892985	3894301	+	ABC transporter permease
DXK01_014885	0.000	0.980	1.003	1.251	0.629	0.908	0.423	0.108	0.809	0.731	0.422	0.226	3933377	3934429	-	thiamine-phosphate kinase
DXK01_015185	0.000	-0.465	-0.681	-0.561	-0.487	-0.582	-0.641	-0.700	-0.695	-0.737	0.055	-0.365	4001421	4002524	+	c-type cytochrome
DXK01_015190	0.000	-0.377	-0.327	-0.389	-0.381	-0.345	-0.309	-0.504	-0.579	-0.539	0.237	0.156	4003035	4004210	+	glycosyltransferase family 2 protein
DXK01_015390	0.000	1.053	1.178	1.069	-0.414	-0.230	-0.393	0.214	0.834	0.698	0.793	0.051	4050528	4051760	-	LL-diaminopimelate aminotransferase
DXK01_015535	0.000	-0.718	-0.477	-0.804	-0.440	-0.672	-0.383	-0.611	-0.684	-0.651	0.955	1.760	4096130	4096555	-	Hsp20/alpha crystallin family protein
DXK01_015640	0.000	-0.426	-0.488	-0.454	-0.078	-0.114	-0.122	-0.311	-0.506	-0.507	0.083	0.025	4121602	4122312	-	hypothetical protein
DXK01_015695	0.000	1.667	1.732	1.899	1.154	1.562	0.895	1.363	1.482	1.745	1.014	0.647	4136795	4137262	+	CinA family protein
DXK01_015745	0.000	-0.584	-0.767	-0.400	-0.322	-0.287	-0.431	0.058	0.052	-0.065	-0.159	-0.473	4144373	4145452	+	hypothetical protein
DXK01_015750	0.000	-0.515	-0.510	-0.511	-0.420	-0.529	-0.476	-0.144	0.055	0.030	-0.332	-0.316	4145511	4146494	+	VWA domain-containing protein
DXK01_015765	0.000	-0.439	-0.412	-0.368	-0.379	-0.318	-0.399	-0.110	-0.179	-0.204	-0.234	-0.194	4148306	4150150	+	protein BatD
DXK01_015800	0.000	-0.928	-0.758	-1.008	-0.794	-1.136	-0.742	-0.409	-0.239	-0.119	-0.041	0.802	4159715	4161760	+	molecular chaperone HtpG
DXK01_015805	0.000	-0.297	-0.262	-0.432	-0.409	-0.411	-0.325	-0.249	-0.291	-0.312	0.057	-0.053	4161947	4164238	+	patatin-like phospholipase family protein
DXK01_015875	0.000	1.130	1.276	1.523	-0.092	-0.015	0.034	0.725	1.314	1.340	3.609	4.339	4179053	4180525	-	TolC family protein
DXK01_015975	0.000	-0.601	-0.431	-0.686	-0.191	-0.314	-0.022	-0.242	-0.457	-0.326	-0.798	-0.343	4201553	4203949	-	ABC transporter permease
DXK01_015980	0.000	-0.805	-0.954	-0.879	-0.172	-0.330	-0.241	-0.303	-0.510	-0.522	-1.275	-0.747	4204080	4206518	-	FtsX-like permease family protein
DXK01_015990	0.000	-0.537	-0.475	-0.522	-0.225	-0.231	-0.229	-0.260	-0.221	-0.308	-0.640	-0.489	4210009	4212387	-	FtsX-like permease family protein
DXK01_015995	0.000	-0.597	-0.724	-0.709	-0.190	-0.192	-0.207	-0.234	-0.303	-0.280	-0.627	-0.520	4212419	4214824	-	FtsX-like permease family protein
DXK01_016005	0.000	-0.517	-0.676	-0.609	-0.128	-0.150	-0.111	-0.282	-0.338	-0.312	-0.442	-0.621	4217269	4219572	-	FtsX-like permease family protein
DXK01_016015	0.000	-0.692	-0.644	-0.582	-0.301	-0.382	-0.205	-0.787	-0.476	-0.500	-0.213	-0.208	4220884	4222377	-	TolC family protein
DXK01_016025	0.000	-0.620	-0.685	-0.785	-0.307	-0.510	-0.535	-0.285	-0.173	-0.165	-0.222	-0.441	4223984	4225288	+	ATP-binding protein
DXK01_016030	0.000	-2.174	-1.801	-2.067	-2.148	-1.881	-2.038	-1.042	-0.777	-0.711	-0.847	-1.436	4225466	4226614	+	hypothetical protein
DXK01_016035	0.000	-1.623	-1.783	-1.761	-1.691	-2.003	-1.805	-1.317	-0.359	-0.463	-0.742	-1.262	4226617	4227366	+	ABC transporter ATP-binding protein
DXK01_016040	0.000	-1.508	-1.644	-1.337	-1.782	-1.868	-1.822	-0.865	-0.734	-0.668	-0.375	-0.260	4227353	4228309	+	ABC transporter permease
DXK01_016075	0.000	-0.687	-0.444	-0.781	-0.582	-0.783	-0.580	-0.206	-0.561	-0.617	-1.128	-0.946	4235165	4235671	-	redoxin domain-containing protein
DXK01_016290	0.000	-0.655	-0.681	-0.816	-0.108	-0.262	-0.158	-0.973	-1.065	-1.012	-0.202	0.092	4294707	4295225	-	hypothetical protein
DXK01_016305	0.000	-0.842	-0.677	-0.785	-0.250	-0.490	-0.255	-0.146	-0.274	-0.195	-0.952	-1.055	4298378	4299784	+	glucuronate isomerase
DXK01_016310	0.000	-0.467	-0.461	-0.539	-0.808	-0.609	-0.537	0.131	0.309	0.359	-2.921	-3.148	4300408	4301112	+	polysaccharide export protein
DXK01_016315	0.000	-0.450	-0.382	-0.504	-0.466	-0.357	-0.169	-0.500	-0.334	-0.207	-3.647	-4.044	4301160	4303445	+	polysaccharide biosynthesis tyrosine autokinase
DXK01_016365	0.000	-0.637	-0.491	-0.729	-0.174	-0.212	-0.142	-0.294	-0.789	-0.697	-0.959	-1.051	4312857	4313411	+	DUF3332 domain-containing protein
DXK01_016485	0.000	-0.564	-0.373	-0.300	0.242	0.414	0.290	-0.852	-0.442	-0.535	-0.593	-0.901	4341184	4341849	-	DUF4476 domain-containing protein
DXK01_016620	0.000	-0.752	-0.553	-0.848	-1.111	-1.126	-1.154	-0.007	-0.314	-0.240	-0.675	-0.396	4364212	4364967	-	hypothetical protein
DXK01_016625	0.000	-0.743	-0.462	-0.796	-0.353	-0.369	-0.433	0.003	-0.451	-0.444	-0.746	-0.165	4365394	4365774	-	hypothetical protein
DXK01_016685	0.000	-0.617	-0.492	-1.025	-0.371	-0.399	-0.430	0.429	0.158	0.131	-0.518	-0.415	4372942	4374078	+	hypothetical protein
DXK01_016850	0.000	-0.440	-0.223	-0.465	-0.614	-0.511	-0.533	-0.239	-0.353	-0.293	-0.191	0.007	4413875	4414420	+	occludin
DXK01_016910	0.000	-0.531	-0.393	-0.603	-0.176	-0.306	-0.056	0.055	-0.109	0.008	0.287	0.781	4425523	4426467	+	Dyp-type peroxidase
DXK01_016945	0.000	1.937	1.906	2.430	1.357	2.302	1.489	0.919	1.114	1.259	1.098	1.036	4432320	4432706	+	RNA-binding protein
DXK01_017035	0.000	1.233	1.465	1.124	1.229	1.131	1.378	1.253	1.082	1.112	2.233	0.095	4455923	4456228	-	hypothetical protein
DXK01_017040	0.000	2.261	2.127	2.129	2.562	2.705	2.467	2.389	2.365	2.332	3.493	-2.087	4456441	4457406	-	glycosyltransferase family 4 protein
DXK01_017045	0.000	2.726	2.543	2.923	3.240	3.371	2.964	2.655	2.954	2.930	3.897	-1.859	4457443	4458450	-	NAD-dependent epimerase/dehydratase family protein
DXK01_017050	0.000	3.956	3.737	4.004	4.242	4.748	3.593	3.790	3.984	3.685	4.703	-2.399	4458701	4459039	-	hypothetical protein
DXK01_017055	0.000	2.392	2.507	2.476	2.804	2.781	2.794	2.735	2.546	2.644	3.898	-1.481	4459108	4460238	-	glycosyltransferase family 4 protein
DXK01_017060	0.000	2.256	2.232	2.260	2.574	2.538	2.410	2.814	2.636	2.658	3.970	-1.331	4461732	4462925	-	CDP-glycerol--poly(glycerophosphate) glycerophosphotransferase
DXK01_017065	0.000	1.610	1.682	1.524	2.914	2.792	2.813	3.002	2.178	2.259	2.924	-2.372	4463143	4464153	-	glycosyltransferase family 2 protein
DXK01_017070	0.000	2.193	2.161	2.112	2.616	2.715	2.456	2.922	2.368	2.443	3.715	-1.457	4464190	4465050	-	alpha-1%2C2-fucosyltransferase
DXK01_017075	0.000	1.967	2.109	1.915	2.708	2.627	2.490	3.070	2.412	2.403	3.865	-1.338	4465264	4466124	-	hypothetical protein
DXK01_017080	0.000	2.131	2.270	2.055	2.648	2.547	2.475	2.699	2.224	2.284	3.527	-1.717	4466126	4467256	-	hypothetical protein
DXK01_017085	0.000	2.249	2.365	2.312	2.482	2.555	2.394	2.518	2.260	2.155	3.592	-1.709	4467627	4468133	-	acyltransferase
DXK01_017090	0.000	1.907	2.032	1.736	2.433	2.452	2.232	2.765	2.237	2.163	3.690	-1.417	4468434	4469495	-	EpsG family protein
DXK01_017095	0.000	1.965	2.019	1.911	2.294	2.387	2.236	2.816	2.339	2.384	3.833	-1.507	4469502	4471040	-	oligosaccharide flippase family protein
DXK01_017100	0.000	2.371	2.450	2.268	2.615	2.638	2.627	2.703	2.585	2.599	4.085	-1.044	4471511	4472494	-	iron-containing alcohol dehydrogenase family protein
DXK01_017105	0.000	2.684	2.744	2.645	2.775	2.751	2.910	2.858	2.769	2.829	4.249	-1.236	4472500	4473300	-	HAD-IIA family hydrolase
DXK01_017110	0.000	2.531	2.670	2.594	2.727	2.648	2.730	2.748	2.674	2.775	4.026	-1.112	4473313	4474017	-	phosphocholine cytidylyltransferase family protein
DXK01_017120	0.000	2.516	2.398	2.536	2.718	2.717	2.621	2.612	2.667	2.736	3.670	-1.833	4475032	4476120	-	GDP-mannose 4%2C6-dehydratase
DXK01_017125	0.000	2.324	2.176	2.316	2.712	2.653	2.567	2.603	2.487	2.505	3.546	-2.012	4476387	4476875	-	transcriptional regulator
DXK01_017130	0.000	2.499	2.458	2.474	2.547	2.565	2.605	2.936	2.782	2.852	3.815	-1.551	4476910	4477446	-	UpxY family transcription antiterminator
DXK01_017140	0.000	2.511	2.574	2.677	2.184	2.367	2.550	2.922	3.085	3.207	3.568	-0.591	4478739	4480904	+	virulence protein E
DXK01_017520	0.000	-1.269	-1.229	-1.286	-0.745	-0.620	-0.581	0.255	0.302	0.285	0.214	-0.707	4568929	4569462	-	chromosome partitioning protein ParB
DXK01_017555	0.000	-0.390	-0.512	-0.412	-0.337	-0.338	-0.340	0.224	0.158	0.164	-0.126	-0.645	4575183	4576397	+	DUF4350 domain-containing protein
DXK01_017575	0.000	-0.811	-0.701	-0.918	-0.186	-0.314	-0.219	-0.283	-0.636	-0.660	0.147	0.641	4580076	4580396	+	hypothetical protein
DXK01_017810	0.000	-0.745	-0.566	-0.819	-0.586	-0.593	-0.445	-0.303	-0.741	-0.780	-1.091	-0.770	4631251	4631451	-	winged helix-turn-helix domain-containing protein
DXK01_017865	0.000	2.505	2.436	2.764	2.058	2.032	1.924	1.496	1.780	1.796	-0.884	-0.677	4641367	4642506	-	aminotransferase class V-fold PLP-dependent enzyme
DXK01_017870	0.000	1.778	1.714	1.477	1.425	1.474	1.055	1.133	0.843	0.848	-0.669	-0.358	4642675	4643703	-	GNAT family N-acetyltransferase
DXK01_017875	0.000	2.026	2.459	2.065	1.885	1.571	1.300	1.691	0.965	1.132	-1.297	-1.762	4643700	4644731	-	hypothetical protein
DXK01_017890	0.000	2.080	1.994	2.140	1.584	1.426	1.617	1.406	1.096	1.324	-1.910	-0.551	4645904	4647028	-	glycosyltransferase family 4 protein
DXK01_017895	0.000	1.951	2.048	1.935	1.380	1.447	1.173	1.198	1.140	0.923	-1.125	-1.814	4647096	4648175	-	GDP-mannose 4%2C6-dehydratase
DXK01_017905	0.000	1.646	1.749	1.513	1.282	1.278	1.324	1.446	0.724	1.002	-1.057	-1.023	4648727	4649752	-	acyltransferase
DXK01_017910	0.000	2.166	2.002	2.131	1.511	1.648	1.591	1.383	1.367	1.271	-1.088	-0.794	4649731	4650834	-	glycosyltransferase family 4 protein
DXK01_017915	0.000	1.898	1.983	2.001	1.582	1.501	1.549	1.434	1.216	1.381	-0.790	-0.985	4650842	4651723	-	glycosyltransferase
DXK01_017920	0.000	1.944	1.657	1.699	1.158	1.249	1.159	1.340	1.066	1.108	-1.102	-0.836	4651742	4652926	-	O-antigen ligase family protein
DXK01_017925	0.000	2.201	2.240	1.948	1.871	1.752	1.838	1.839	1.529	1.548	-0.757	-0.539	4652947	4654116	-	glycosyltransferase family 4 protein
DXK01_017930	0.000	1.906	1.842	1.817	1.224	1.245	1.409	0.917	0.961	0.937	-1.211	-1.594	4654113	4655192	-	hypothetical protein
DXK01_017935	0.000	1.831	1.980	1.737	1.714	1.577	1.267	1.197	1.152	1.188	-1.219	-0.761	4655192	4656295	-	polysaccharide pyruvyl transferase family protein
DXK01_017945	0.000	1.931	1.864	1.642	1.605	1.478	1.471	1.398	1.128	1.022	-0.894	-1.016	4656737	4657921	-	hypothetical protein
DXK01_017950	0.000	2.047	2.108	1.538	1.770	1.693	1.783	1.453	1.387	1.148	-0.821	-0.852	4657937	4658908	-	glycosyltransferase family 2 protein
DXK01_017955	0.000	2.249	2.436	2.351	2.311	1.760	1.970	1.904	1.641	1.691	-0.014	-0.171	4658911	4660455	-	polysaccharide biosynthesis protein
DXK01_017960	0.000	2.414	2.324	2.318	1.833	1.964	1.677	1.420	1.694	1.506	-0.270	-0.846	4660676	4661986	-	UDP-glucose/GDP-mannose dehydrogenase family protein
DXK01_017965	0.000	2.550	2.228	2.518	2.025	2.162	2.289	1.817	1.676	1.712	-1.042	-0.894	4662715	4663203	-	transcriptional regulator
DXK01_017970	0.000	2.279	2.144	2.140	1.454	1.228	1.470	1.775	1.602	1.624	-1.638	-0.954	4663259	4663795	-	UpxY family transcription antiterminator
DXK01_018055	0.000	-0.669	-0.636	-0.783	-0.274	-0.352	-0.600	0.158	-0.290	-0.283	-0.338	-0.155	4683325	4684074	+	helix-turn-helix domain-containing protein
DXK01_018550	0.000	-0.585	-0.449	-0.541	-0.794	-0.769	-0.762	-0.843	-0.844	-0.871	0.658	0.759	4793145	4794563	+	peptidase S41
DXK01_018730	0.000	-1.392	-1.426	-1.404	-0.166	0.103	-0.141	-0.035	0.037	0.020	-0.749	-1.048	4832956	4835277	-	TonB-dependent receptor
DXK01_018735	0.000	-1.120	-1.000	-1.295	-0.339	-0.386	-0.098	0.603	0.507	0.569	-0.745	-0.630	4835397	4835738	-	hypothetical protein
DXK01_018755	0.000	-2.950	-3.059	-3.623	-6.745	-6.326	-6.521	-6.802	-7.153	-7.062	-8.818	0.238	4840630	4841607	-	NAD-dependent epimerase/dehydratase family protein
DXK01_018760	0.000	-3.629	-4.337	-4.126	-6.568	-6.365	-7.108	-6.627	-6.983	-6.518	-7.748	0.131	4841656	4842972	-	UDP-glucose/GDP-mannose dehydrogenase family protein
DXK01_018765	0.000	-4.375	-4.286	-4.156	-8.344	-6.448	-7.001	-7.690	-5.833	-6.974	-7.831	0.144	4842990	4844042	-	NAD-dependent epimerase
DXK01_018770	0.000	-4.803	-4.893	-5.755	-6.448	-7.290	-7.267	-6.190	-6.189	-6.768	-7.522	0.002	4844039	4845163	-	glycosyltransferase family 4 protein
DXK01_018775	0.000	-5.489	-7.241	-6.424	-6.474	-5.957	-6.507	-5.809	-6.828	-7.049	-7.331	0.242	4845379	4846476	-	glycosyltransferase
DXK01_018780	0.000	-4.604	-5.333	-5.614	-5.951	-6.838	-6.340	-6.268	-8.140	-6.439	-6.193	-0.189	4846478	4847215	-	DUF2334 domain-containing protein
DXK01_018785	0.000	-6.033	-6.104	-5.655	-7.380	-7.793	-6.506	-6.130	-6.338	-6.884	-8.097	-0.011	4847216	4848325	-	ATP-grasp domain-containing protein
DXK01_018790	0.000	-5.570	-5.000	-5.361	-7.122	-6.698	-6.397	-7.588	-6.960	-7.308	-8.301	0.130	4848322	4849410	-	glycosyltransferase family 4 protein
DXK01_018795	0.000	-6.286	-3.875	-4.863	-7.090	-6.233	-10.153	-10.153	-7.177	-7.374	-5.513	0.553	4849407	4849910	-	serine acetyltransferase
DXK01_018805	0.000	-5.417	-5.144	-5.523	-6.347	-7.200	-6.021	-5.438	-5.798	-5.319	-4.320	0.356	4850551	4851627	-	EpsG family protein
DXK01_018810	0.000	-5.482	-5.120	-6.130	-7.391	-6.628	-6.358	-6.310	-5.974	-6.439	-8.822	0.621	4851680	4852543	-	hypothetical protein
DXK01_018815	0.000	-5.740	-5.614	-5.905	-7.201	-7.372	-7.234	-6.003	-6.201	-7.419	-8.442	0.260	4852540	4853631	-	glycosyltransferase family 4 protein
DXK01_018820	0.000	-5.887	-5.040	-5.688	-6.428	-7.478	-6.518	-6.407	-7.136	-7.059	-6.688	0.113	4853726	4855255	-	hypothetical protein
DXK01_018825	0.000	-4.674	-4.033	-4.881	-5.864	-5.860	-6.828	-5.542	-5.843	-6.708	-8.635	0.077	4855260	4856495	-	4Fe-4S dicluster domain-containing protein
DXK01_018830	0.000	-4.197	-3.891	-4.633	-6.431	-5.495	-7.135	-6.002	-6.361	-6.367	-6.987	0.272	4856468	4857541	-	polysaccharide pyruvyl transferase family protein
DXK01_018835	0.000	-5.053	-3.424	-4.437	-6.317	-5.973	-6.348	-6.064	-5.228	-5.667	-10.844	0.323	4857900	4858370	-	transcriptional regulator
DXK01_018840	0.000	-4.098	-3.876	-4.424	-4.300	-4.861	-4.611	-3.056	-4.032	-3.896	-8.352	-0.046	4858465	4859037	-	UpxY family transcription antiterminator
DXK01_018890	0.000	0.722	0.655	0.766	0.048	0.068	-0.161	1.221	1.485	1.381	0.530	0.024	4868866	4870479	-	ATP-binding cassette domain-containing protein
DXK01_019245	0.000	-0.871	-0.669	-0.925	-0.400	-0.475	-0.317	-0.194	-0.823	-0.793	-1.006	-0.787	4974082	4974588	-	SPOR domain-containing protein
DXK01_019285	0.000	-0.317	-0.381	-0.284	-0.280	-0.216	-0.273	-0.446	-0.443	-0.424	-1.535	-1.771	4980058	4981212	+	galactokinase
DXK01_019455	0.000	-0.879	-0.654	-0.851	0.330	0.068	-0.333	-0.114	-0.375	-0.213	-0.703	-0.538	5034470	5035027	+	NADH peroxidase
DXK01_019460	0.000	-0.397	-0.436	-0.537	-0.683	-0.575	-0.804	0.047	0.246	0.329	-0.009	0.143	5035129	5035650	+	RNA polymerase sigma factor
DXK01_019475	0.000	-0.273	-0.286	-0.328	-0.047	-0.183	-0.213	0.106	0.222	0.184	-0.459	-0.503	5036563	5037438	+	hypothetical protein
DXK01_019495	0.000	-0.516	-0.532	-0.483	0.078	-0.011	0.379	-0.560	-0.275	-0.359	-0.487	-0.737	5041752	5043170	-	hypothetical protein
DXK01_019755	0.000	-1.381	-1.263	-1.353	0.123	-0.104	-0.181	-0.215	-1.244	-1.276	-2.488	-2.742	5129722	5129943	-	hypothetical protein
DXK01_020125	0.000	-0.257	-0.375	-0.202	-0.428	-0.440	-0.319	-0.089	0.021	-0.085	-0.193	-0.498	5216640	5218697	-	thiol:disulfide interchange protein
DXK01_020160	0.000	-0.971	-0.754	-0.986	-0.169	-0.292	-0.378	0.449	-0.128	-0.079	-0.211	0.243	5225139	5225972	-	hypothetical protein
DXK01_020190	0.000	-0.599	-0.610	-0.676	0.135	0.082	0.159	0.200	0.006	0.018	0.252	0.672	5233981	5235153	-	DUF4974 domain-containing protein
DXK01_020330	0.000	-0.444	-0.436	-0.515	-0.252	-0.342	-0.360	0.023	-0.205	-0.212	0.095	-0.098	5261977	5265735	+	N-6 DNA methylase
DXK01_020625	0.000	2.482	2.365	2.528	2.249	2.007	1.989	1.976	1.923	1.847	-1.599	-1.210	5366589	5367548	-	glycosyltransferase family 4 protein
DXK01_020630	0.000	2.855	2.972	3.061	2.496	2.540	2.127	2.129	2.840	2.551	-2.506	-0.857	5367579	5368556	-	NAD-dependent epimerase/dehydratase family protein
DXK01_020635	0.000	2.583	2.278	2.448	2.411	2.344	2.236	2.075	2.203	2.127	-2.938	-1.065	5368572	5369654	-	GDP-mannose 4%2C6-dehydratase
DXK01_020645	0.000	1.981	2.299	2.083	1.989	1.901	1.736	2.241	1.986	1.861	-2.935	-0.856	5370434	5371387	-	NAD(P)-dependent oxidoreductase
DXK01_020650	0.000	1.887	2.128	1.870	1.979	1.866	1.624	1.807	1.467	1.466	-3.340	-0.871	5371380	5372501	-	glycosyltransferase
DXK01_020655	0.000	2.809	3.023	2.701	2.723	2.883	2.550	2.753	2.439	2.416	-2.256	0.369	5372748	5373875	-	glycosyltransferase family 4 protein
DXK01_020660	0.000	2.308	2.409	2.362	2.250	2.253	1.925	2.602	1.716	1.785	-2.739	-0.011	5373888	5375252	-	oligosaccharide repeat unit polymerase
DXK01_020665	0.000	2.877	2.818	2.671	2.918	2.879	2.442	2.938	2.630	2.563	-3.155	0.626	5375262	5376248	-	glycosyltransferase family 2 protein
DXK01_020670	0.000	2.929	3.309	3.516	2.488	2.986	2.615	3.088	2.760	2.905	-1.400	0.255	5376349	5377515	-	polysaccharide pyruvyl transferase family protein
DXK01_020680	0.000	2.454	2.431	2.428	1.873	2.067	2.220	2.224	2.239	2.344	-1.819	-1.255	5377941	5378951	+	hypothetical protein
DXK01_020685	0.000	2.322	2.188	2.467	1.681	1.924	2.046	1.261	1.601	1.621	-0.914	-0.822	5378980	5381001	+	toprim domain-containing protein
DXK01_020690	0.000	1.960	2.087	1.744	1.871	1.825	2.030	1.547	1.390	1.406	-1.222	-0.675	5381130	5381387	-	DUF4248 domain-containing protein
DXK01_020695	0.000	2.561	2.384	2.592	1.790	1.793	1.775	1.801	1.524	1.562	-2.184	-0.804	5381595	5382125	+	DNA-binding protein
DXK01_020700	0.000	2.711	2.497	2.484	1.965	1.831	1.970	1.777	1.861	2.020	-2.954	-0.890	5382348	5382791	+	N-acetylmuramoyl-L-alanine amidase
DXK01_020705	0.000	2.513	2.502	2.326	2.117	2.033	1.959	1.928	1.630	1.751	-3.558	-1.176	5382875	5384398	-	polysaccharide biosynthesis protein
DXK01_020710	0.000	2.796	2.889	2.821	2.467	2.225	1.960	2.354	2.355	2.496	-3.119	-0.397	5384471	5385382	-	aldo/keto reductase
DXK01_020715	0.000	2.917	2.769	2.760	2.383	2.167	2.068	2.412	2.449	2.424	-3.104	-0.284	5385405	5386127	-	SDR family oxidoreductase
DXK01_020720	0.000	2.421	2.374	2.315	1.886	2.096	1.844	2.053	2.057	2.039	-2.831	-0.870	5386124	5387341	-	long-chain fatty acid--CoA ligase
DXK01_020730	0.000	2.647	2.602	2.613	2.094	2.042	2.126	2.219	2.413	2.391	-2.515	-0.306	5387570	5388613	-	ketoacyl-ACP synthase III
DXK01_020735	0.000	2.763	2.853	2.834	2.593	2.601	2.282	2.293	2.693	2.715	-2.463	-1.057	5388620	5389366	-	SDR family oxidoreductase
DXK01_020745	0.000	1.842	2.072	1.997	1.956	1.762	1.758	2.094	2.107	1.848	-2.613	-1.126	5389618	5391411	-	4Fe-4S dicluster domain-containing protein
DXK01_020755	0.000	2.464	2.501	2.325	2.309	2.461	2.463	2.401	2.383	2.263	-3.426	-0.821	5392075	5392554	-	transcriptional regulator
DXK01_020760	0.000	2.812	2.808	3.211	2.492	2.553	2.466	2.494	2.872	2.853	-3.469	-0.803	5392591	5393139	-	UpxY family transcription antiterminator
DXK01_020765	0.000	1.987	2.076	1.894	2.173	2.162	2.443	2.368	1.737	2.169	-2.783	-1.151	5393220	5393405	+	hypothetical protein
DXK01_020885	0.000	-0.788	-0.397	-0.730	-0.139	-0.248	0.065	0.047	0.393	0.284	0.442	0.580	5418324	5419010	-	energy transducer TonB
DXK01_021305	0.000	-0.632	-0.648	-0.723	0.182	0.134	0.070	0.363	0.040	0.102	-0.344	-0.383	5543193	5544617	+	hypothetical protein
DXK01_021355	0.000	1.467	1.516	1.889	0.831	1.423	1.159	0.594	1.628	1.446	2.071	2.371	5559509	5560357	-	patatin family protein
DXK01_021410	0.000	-1.163	-1.063	-1.053	-1.077	-1.312	-0.969	-0.546	-0.242	-0.219	-0.594	-0.192	5572548	5574185	-	chaperonin GroEL
DXK01_021415	0.000	-0.828	-0.822	-0.805	-0.472	-0.683	-0.535	-0.548	-0.017	0.015	-0.178	0.554	5574224	5574496	-	co-chaperone GroES
DXK01_021455	0.000	-0.380	-0.311	-0.471	-0.026	-0.043	0.034	-0.294	-0.223	-0.245	0.002	-0.175	5583022	5583681	-	DNA alkylation repair protein
DXK01_021580	0.000	-0.682	-0.563	-1.062	-0.341	-0.432	-0.146	-0.408	-0.719	-0.704	-1.138	-0.894	5609706	5609981	-	antibiotic biosynthesis monooxygenase
DXK01_021770	0.000	-0.708	-0.596	-0.508	-0.091	-0.131	-0.201	0.498	0.139	0.295	0.216	-0.351	5639926	5640855	-	DUF3137 domain-containing protein
DXK01_021980	0.000	0.913	1.080	0.945	-0.350	-0.137	-0.134	1.309	1.479	1.562	0.890	0.552	5708738	5710372	+	ABC-F family ATP-binding cassette domain-containing protein
DXK01_022005	0.000	-0.421	-0.253	-0.410	0.013	0.034	0.047	-0.063	0.078	0.215	0.468	0.417	5716846	5718051	+	TolC family protein
DXK01_022010	0.000	-0.946	-0.945	-0.909	0.426	0.306	0.324	-0.312	-0.458	-0.402	0.232	0.383	5718148	5719389	-	serpin family protein
DXK01_022045	0.000	-1.020	-1.440	-1.257	-0.781	-0.830	-0.703	-0.071	-0.068	-0.100	0.093	0.045	5727627	5730050	-	TonB-dependent receptor
DXK01_022050	0.000	-0.511	-0.397	-0.664	-0.116	-0.237	0.179	0.685	0.703	0.627	0.092	0.432	5730104	5730439	-	hypothetical protein
DXK01_022175	0.000	-0.512	-0.546	-0.525	-0.319	-0.197	0.033	-0.473	-0.261	-0.508	-0.797	-0.604	5749874	5750719	-	SDR family oxidoreductase
DXK01_022245	0.000	0.785	0.798	0.850	0.092	0.343	0.290	0.789	1.102	1.179	1.189	0.533	5769697	5770980	-	serine dehydratase subunit alpha family protein
DXK01_022260	0.000	0.698	0.689	0.756	0.231	0.281	0.120	0.410	0.399	0.366	0.435	0.393	5773330	5774826	-	hypothetical protein
DXK01_000605	0.000	-0.460	-0.679	-0.445	-1.124	-1.064	-1.286	-1.541	-1.213	-1.060	-1.018	-1.120	185789	188995	+	TonB-dependent receptor
DXK01_000610	0.000	-0.498	-0.758	-0.583	-1.212	-1.275	-1.262	-2.281	-1.726	-1.616	-1.246	-1.374	189022	190788	+	RagB/SusD family nutrient uptake outer membrane protein
DXK01_000615	0.000	-0.400	-0.577	-0.577	-1.029	-0.845	-1.063	-1.485	-1.573	-1.264	-0.912	-0.942	190920	192209	+	glucuronyl hydrolase
DXK01_000630	0.000	0.075	-0.595	-0.305	-1.505	-1.548	-1.465	-1.657	-1.604	-1.487	-1.179	-1.378	195974	197491	+	Tat pathway signal sequence
DXK01_001025	0.000	-0.337	-0.501	-0.071	-1.096	-0.853	-1.034	-1.856	-1.310	-1.431	-2.025	-4.346	302491	304995	+	hypothetical protein
DXK01_001155	0.000	-0.331	0.066	-0.193	0.752	0.686	1.006	1.444	1.382	1.302	1.064	0.532	343178	343540	+	BlaI/MecI/CopY family transcriptional regulator
DXK01_001160	0.000	-0.104	0.078	0.211	1.157	1.360	1.188	1.453	1.784	1.660	0.819	0.194	343661	345691	+	M56 family metallopeptidase
DXK01_001165	0.000	-0.415	-0.335	-0.257	0.952	0.963	0.908	2.047	1.867	1.758	0.609	-0.264	345805	346992	+	TlpA family protein disulfide reductase
DXK01_001475	0.000	0.550	0.720	0.512	0.454	0.542	0.389	0.133	0.036	0.069	0.194	0.348	429649	429897	+	RNA-binding protein
DXK01_002115	0.000	1.608	1.415	2.083	1.554	2.653	1.319	1.170	1.867	1.898	0.650	0.441	598870	599901	-	L-rhamnose/proton symporter RhaT
DXK01_002120	0.000	0.789	0.528	0.932	1.184	1.064	1.148	0.985	1.214	1.158	0.453	-1.146	600000	601253	-	L-rhamnose isomerase
DXK01_002640	0.000	-0.119	-0.281	-0.218	-0.823	-0.668	-1.154	-0.762	-0.920	-0.472	0.135	-0.266	735594	736358	+	UDP-2%2C3-diacylglucosamine diphosphatase
DXK01_002675	0.000	0.179	0.121	-0.083	-1.059	-0.926	-1.050	0.881	1.056	0.784	1.910	1.583	743179	743874	+	LrgB family protein
DXK01_002730	0.000	0.430	0.379	0.284	-0.800	-0.706	-0.674	0.440	0.425	0.645	0.028	-0.356	757173	758471	+	UDP-N-acetylmuramoyl-tripeptide--D-alanyl-D-alanine ligase
DXK01_002795	0.000	0.520	0.523	0.335	2.310	1.798	1.579	2.821	2.691	2.721	0.959	2.773	776674	780153	+	TonB-dependent receptor
DXK01_002800	0.000	1.025	0.637	0.863	2.531	2.280	1.894	3.154	2.927	2.887	1.073	2.819	780166	782028	+	RagB/SusD family nutrient uptake outer membrane protein
DXK01_002805	0.000	0.965	0.706	1.183	2.472	2.110	1.904	3.108	2.844	3.134	1.506	3.198	782081	783493	+	DUF4623 domain-containing protein
DXK01_003005	0.000	0.216	0.247	0.335	0.430	0.757	0.655	1.349	1.469	1.353	0.568	-0.302	846748	849270	-	TonB-dependent receptor
DXK01_003480	0.000	0.443	0.520	0.454	0.542	0.627	0.687	-0.239	0.028	0.069	0.642	0.332	996338	996820	-	hypothetical protein
DXK01_003535	0.000	-0.246	-0.245	-0.107	-1.013	-0.984	-0.795	-1.343	-1.112	-1.102	-0.787	-1.344	1009546	1011690	-	fimbrillin family protein
DXK01_003570	0.000	-0.290	-0.331	-0.362	-0.668	-0.704	-0.912	-0.508	-0.620	-0.750	0.125	0.028	1020949	1021824	+	glycosyltransferase
DXK01_003655	0.000	0.181	0.218	0.199	-0.477	-0.517	-0.467	-0.005	0.019	0.058	0.226	-0.005	1038460	1039935	+	cysteine--tRNA ligase
DXK01_003690	0.000	-0.212	-0.325	-0.146	-0.973	-0.920	-0.871	-0.363	-0.169	-0.219	1.244	-0.051	1047941	1051153	+	efflux RND transporter permease subunit
DXK01_004295	0.000	0.138	0.140	0.141	-0.526	-0.449	-0.469	-0.437	-0.404	-0.299	-0.050	-0.068	1237519	1240344	+	DNA polymerase I
DXK01_004555	0.000	0.274	0.049	0.428	0.826	1.013	0.672	0.783	0.886	0.959	1.330	0.499	1322676	1323602	-	hypothetical protein
DXK01_004560	0.000	-0.136	-0.222	0.070	0.675	1.062	0.598	0.417	0.629	0.674	0.562	0.524	1323586	1324152	-	hypothetical protein
DXK01_005180	0.000	-0.280	-0.018	-0.234	-0.880	-0.949	-0.592	0.279	0.312	0.305	-0.646	0.067	1500405	1500902	-	DUF3836 domain-containing protein
DXK01_005240	0.000	-0.208	-0.126	-0.152	-0.720	-0.607	-0.687	-0.736	-0.686	-0.699	-0.315	-0.353	1514311	1515603	+	methionine adenosyltransferase
DXK01_005525	0.000	-0.372	-0.103	-0.221	-1.330	-1.084	-0.842	-0.586	-0.428	-0.408	1.694	1.886	1587216	1587656	-	N-acetylmuramoyl-L-alanine amidase
DXK01_005535	0.000	-0.224	-0.269	-0.183	-0.758	-0.664	-0.718	-0.816	-0.705	-0.695	1.804	1.833	1588397	1589353	-	DUF4373 domain-containing protein
DXK01_005575	0.000	0.380	0.205	0.390	-0.508	-0.506	-0.547	-0.714	-0.555	-0.544	0.393	0.154	1601656	1603800	-	ribonuclease R
DXK01_005785	0.000	-0.461	-0.284	-0.515	-0.797	-0.826	-0.569	-1.047	-0.923	-1.001	0.708	0.682	1666904	1667761	+	helix-turn-helix transcriptional regulator
DXK01_006265	0.000	-0.129	-0.180	-0.043	-0.546	-0.499	-0.633	-0.903	-0.719	-0.757	0.110	-0.433	1812802	1814865	+	CoA-binding protein
DXK01_007050	0.000	-0.082	-0.123	-0.119	-0.456	-0.443	-0.530	-0.238	-0.118	-0.017	-0.391	-0.666	2000173	2003205	-	tetratricopeptide repeat protein
DXK01_008250	0.000	-0.284	-0.090	-0.510	-1.022	-1.181	-0.877	-1.209	-0.987	-0.957	0.440	0.722	2254387	2257371	-	TonB-dependent receptor
DXK01_008505	0.000	0.860	0.929	1.231	0.822	1.322	1.018	0.340	1.022	0.819	-0.012	-0.119	2331655	2333280	-	FAD-binding protein
DXK01_008705	0.000	-0.029	-0.613	0.200	1.043	1.221	1.097	-0.866	-0.284	-0.622	-1.264	-1.997	2399113	2401938	+	poly(beta-D-mannuronate) C5 epimerase
DXK01_008720	0.000	0.557	0.252	0.631	1.361	1.893	1.355	-0.279	-0.057	0.078	0.290	0.101	2406651	2408048	+	sialate O-acetylesterase
DXK01_008910	0.000	1.733	0.711	1.414	1.442	1.385	1.188	1.111	1.543	1.429	5.672	6.038	2455398	2457056	+	RagB/SusD family nutrient uptake outer membrane protein
DXK01_008935	0.000	0.448	0.021	0.460	0.915	1.185	0.727	0.714	1.240	1.056	3.052	3.637	2465291	2466889	+	RagB/SusD family nutrient uptake outer membrane protein
DXK01_008960	0.000	0.451	0.346	0.455	1.185	0.946	0.606	1.059	0.855	0.974	3.888	4.554	2474213	2475097	+	hypothetical protein
DXK01_009350	0.000	-0.292	-0.153	-0.225	0.726	0.911	0.606	-0.219	-0.013	0.036	1.018	0.996	2566343	2567173	+	hypothetical protein
DXK01_009500	0.000	0.447	0.369	0.544	0.924	0.948	0.849	0.696	0.874	0.809	0.128	1.236	2603838	2606990	-	hypothetical protein
DXK01_009550	0.000	0.536	0.358	0.576	0.903	0.878	0.621	0.719	0.809	0.674	0.445	1.646	2615641	2618859	-	hypothetical protein
DXK01_009575	0.000	0.621	0.621	0.874	0.527	0.770	0.541	0.417	0.766	0.776	0.320	0.200	2631118	2632218	+	methylmalonyl Co-A mutase-associated GTPase MeaB
DXK01_009625	0.000	0.394	0.011	0.399	-0.868	-0.965	-0.754	-0.961	-0.583	-0.842	-0.423	-1.030	2647225	2649156	-	NADH-quinone oxidoreductase subunit L
DXK01_009635	0.000	0.296	0.090	0.359	-1.117	-1.003	-0.711	-0.868	-0.572	-0.576	-1.014	-1.392	2649571	2650086	-	NADH-quinone oxidoreductase subunit J
DXK01_009640	0.000	0.520	0.175	0.537	-0.992	-1.067	-1.055	-0.638	0.034	-0.070	-0.566	-0.845	2650117	2650629	-	4Fe-4S dicluster domain-containing protein
DXK01_009860	0.000	-0.358	-0.353	-0.325	-1.156	-0.722	-1.011	-0.601	-0.957	-0.527	-1.566	-1.342	2722105	2722866	-	sugar isomerase domain-containing protein
DXK01_010580	0.000	-0.100	-0.238	-0.171	-0.441	-0.502	-0.515	-0.429	-0.323	-0.350	-0.560	-0.667	2905183	2907123	+	4-alpha-glucanotransferase
DXK01_010715	0.000	0.248	0.080	0.389	0.681	0.789	0.869	-0.461	-0.521	-0.539	-0.812	-1.086	2947315	2948625	+	AmpG family muropeptide MFS transporter
DXK01_011090	0.000	0.058	0.034	0.063	-0.642	-0.597	-0.653	-0.571	-0.476	-0.417	0.823	0.419	3063174	3063776	-	DNA helicase UvrB
DXK01_011135	0.000	0.970	0.705	1.049	0.897	1.123	0.946	0.497	0.561	0.532	0.612	0.783	3073869	3074816	+	thioredoxin-disulfide reductase
DXK01_011150	0.000	0.335	0.192	0.349	-0.627	-0.555	-0.733	-0.378	-0.255	-0.096	-0.551	-0.765	3078409	3080598	-	glutamine synthetase type III
DXK01_011365	0.000	-0.416	-0.188	-0.248	0.675	0.708	0.718	1.372	1.271	1.303	0.136	-0.579	3133918	3135285	-	tetratricopeptide repeat protein
DXK01_011460	0.000	0.072	0.019	0.065	-0.582	-0.505	-0.665	-0.271	-0.254	-0.157	-0.617	-0.968	3153848	3154636	-	nucleoside triphosphate pyrophosphohydrolase
DXK01_011985	0.000	-0.212	-0.081	-0.341	-0.707	-0.645	-0.586	0.049	0.094	0.102	0.091	0.219	3265579	3267054	-	HAMP domain-containing histidine kinase
DXK01_011990	0.000	-0.198	-0.164	-0.320	-0.696	-0.641	-0.550	-0.407	-0.573	-0.461	-0.169	-0.080	3267284	3268225	-	GNAT family N-acetyltransferase
DXK01_012130	0.000	0.002	0.000	0.039	-0.739	-0.777	-0.835	-0.086	0.060	0.220	2.849	3.791	3302074	3303027	-	manganese catalase family protein
DXK01_012140	0.000	-0.335	-0.436	-0.118	-1.089	-1.018	-0.994	-0.126	0.049	0.004	2.668	3.391	3303562	3303858	-	YtxH domain-containing protein
DXK01_012190	0.000	-0.281	-0.107	-0.314	-1.133	-0.753	-0.903	-0.385	-0.193	0.113	1.149	1.729	3313436	3314578	-	OmpA family protein
DXK01_012755	0.000	0.119	0.055	-0.033	-0.710	-0.695	-0.568	-0.190	-0.251	-0.057	0.138	-0.207	3424520	3425887	-	TrpB-like pyridoxal phosphate-dependent enzyme
DXK01_013015	0.000	0.058	0.061	0.059	-0.538	-0.526	-0.518	-0.672	-0.644	-0.631	-0.501	-0.524	3493876	3496104	-	formate C-acetyltransferase
DXK01_013725	0.000	-0.093	0.120	0.115	-1.093	-0.836	-0.779	0.052	0.212	0.253	0.661	0.358	3674450	3676249	-	hypothetical protein
DXK01_013795	0.000	0.575	0.575	0.558	-0.788	-0.876	-0.826	1.361	1.586	1.623	0.875	0.501	3692186	3693277	-	nitronate monooxygenase
DXK01_013800	0.000	-0.146	0.214	-0.047	-0.929	-0.955	-0.768	1.450	1.296	1.267	0.406	0.357	3693428	3693712	-	RNA-binding protein
DXK01_014320	0.000	0.802	0.740	0.841	0.634	0.928	0.593	-0.145	0.119	0.128	0.903	0.759	3796828	3798459	+	DUF3352 domain-containing protein
DXK01_014420	0.000	0.292	0.194	0.169	-0.501	-0.475	-0.534	-0.200	-0.240	-0.173	-0.355	-0.579	3818901	3820325	-	tetratricopeptide repeat protein
DXK01_014425	0.000	0.222	0.008	0.198	-0.499	-0.575	-0.656	0.088	0.189	0.162	-0.450	-0.684	3820353	3822092	-	glutamine--tRNA ligase/YqeY domain fusion protein
DXK01_014580	0.000	0.140	0.051	0.195	-0.545	-0.758	-0.565	0.099	0.312	0.151	3.223	3.885	3853919	3855508	-	amino acid permease
DXK01_015095	0.000	0.418	0.390	0.225	-0.738	-0.603	-0.746	-0.059	-0.116	-0.187	0.420	0.305	3979454	3980176	-	hypothetical protein
DXK01_015100	0.000	0.238	0.270	0.168	-1.218	-1.202	-1.023	0.756	0.791	0.728	0.413	-0.060	3980208	3980702	-	threonine/serine exporter
DXK01_015105	0.000	0.055	0.202	0.090	-1.539	-1.260	-1.336	1.066	0.879	1.171	0.142	-0.145	3980699	3981466	-	threonine/serine exporter family protein
DXK01_015175	0.000	0.490	0.272	0.481	0.846	0.860	0.546	0.832	1.100	1.117	1.804	2.523	3997568	3999493	+	LruC domain-containing protein
DXK01_015410	0.000	0.205	0.464	0.165	-1.064	-1.092	-1.098	0.087	0.014	-0.111	0.895	0.204	4055387	4056178	-	ABC transporter permease
DXK01_015415	0.000	0.306	0.173	0.146	-1.026	-1.015	-0.880	0.411	0.421	0.264	0.664	0.062	4056175	4056948	-	ABC transporter permease
DXK01_015915	0.000	0.250	-0.013	0.181	-1.018	-0.927	-0.949	-1.063	-0.772	-0.345	-0.084	-0.396	4186660	4187544	+	carbon-nitrogen hydrolase
DXK01_016725	0.000	1.110	0.909	1.248	1.252	1.537	1.005	0.052	0.886	0.995	0.405	0.670	4379648	4380376	-	response regulator transcription factor
DXK01_016795	0.000	0.191	0.060	0.473	1.003	1.134	0.929	1.206	1.261	1.204	0.903	-0.313	4398693	4400252	-	AhpC/TSA family protein
DXK01_017420	0.000	0.494	0.512	0.446	0.537	0.485	0.474	0.231	0.470	0.330	0.026	-0.105	4543447	4544568	-	PspC domain-containing protein
DXK01_018170	0.000	0.018	-0.108	0.056	-0.656	-0.500	-0.637	-0.612	-0.462	-0.257	-0.449	-0.784	4709856	4712705	+	aminomethyl-transferring glycine dehydrogenase
DXK01_018540	0.000	-0.396	-0.214	-0.297	-0.625	-0.629	-0.638	-0.166	-0.214	-0.128	0.160	0.005	4791738	4792556	+	helix-turn-helix transcriptional regulator
DXK01_018575	0.000	0.659	0.377	0.702	1.217	1.308	0.771	0.063	0.275	0.170	0.203	0.226	4799023	4800168	-	cytochrome d ubiquinol oxidase subunit II
DXK01_018750	0.000	-3.910	-5.062	-3.745	-6.250	-6.618	-11.490	-4.874	-7.609	-7.273	-11.490	-0.318	4839649	4840599	-	glycosyltransferase family 4 protein
DXK01_018910	0.000	0.055	-0.226	-0.463	-1.730	-1.918	-2.477	-1.237	-0.980	-1.013	1.351	0.632	4875417	4878683	+	SusC/RagA family TonB-linked outer membrane protein
DXK01_019235	0.000	-0.239	-0.298	-0.210	-0.641	-0.559	-0.625	-0.341	-0.209	-0.203	-0.786	-1.054	4970585	4971694	+	glycoside hydrolase family 88 protein
DXK01_019490	0.000	-0.218	-0.215	-0.155	0.572	0.539	0.377	-0.189	-0.130	-0.186	-0.817	-1.089	5040123	5041718	-	TonB-dependent receptor
DXK01_019695	0.000	-0.266	-0.341	-0.314	-0.961	-0.846	-0.908	-0.107	-0.395	-0.265	-0.554	-1.075	5117162	5117914	+	polyprenol monophosphomannose synthase
DXK01_019970	0.000	0.493	0.521	0.407	-0.646	-0.762	-0.599	0.490	0.630	0.579	-0.293	0.291	5178019	5179512	-	TolC family protein
DXK01_020170	0.000	0.697	0.781	0.984	1.106	1.504	0.718	0.188	1.056	0.921	0.373	0.463	5227371	5227868	-	DUF4375 domain-containing protein
DXK01_020175	0.000	-0.134	-0.315	0.049	0.712	0.693	0.445	0.200	0.380	0.383	0.074	0.141	5227966	5229126	-	metallophosphatase
DXK01_020180	0.000	-0.137	-0.221	0.051	0.560	0.659	0.564	-0.123	0.232	0.199	-0.409	-0.164	5229136	5230587	-	RagB/SusD family nutrient uptake outer membrane protein
DXK01_020185	0.000	0.116	-0.059	0.375	0.801	0.987	0.661	0.037	0.694	0.650	-0.049	0.011	5230608	5233964	-	TonB-dependent receptor
DXK01_020895	0.000	0.290	0.287	0.227	-0.498	-0.554	-0.453	0.858	0.943	0.948	-0.060	-0.252	5419838	5420857	+	phenylalanine--tRNA ligase subunit alpha
DXK01_021380	0.000	-0.113	-0.300	-0.194	-0.604	-0.569	-0.557	-0.583	-0.724	-0.589	-0.594	-0.692	5564719	5566425	+	acyl-CoA dehydrogenase
DXK01_021430	0.000	0.855	0.917	0.684	-0.634	-0.914	-0.982	1.157	1.069	1.206	-0.505	0.524	5577579	5578784	+	transglutaminase domain-containing protein
DXK01_021440	0.000	-0.031	-0.047	0.131	0.458	0.583	0.549	-0.344	-0.032	-0.229	-0.048	-0.311	5579698	5581008	-	alpha-L-fucosidase
DXK01_021955	0.000	-0.011	-0.160	-0.225	-0.806	-0.827	-0.715	-0.211	-0.303	-0.062	0.239	-0.189	5701311	5703560	+	inorganic phosphate transporter
DXK01_022090	0.000	-0.131	-0.175	-0.207	-0.588	-0.600	-0.630	-0.289	-0.353	-0.142	-0.451	-0.508	5736233	5737510	+	peptidase M64
DXK01_000010	0.000	-0.153	-0.205	-0.087	-0.143	-0.112	-0.148	-0.550	-0.348	-0.353	-0.054	-0.261	3703	5850	-	methylmalonyl-CoA mutase
DXK01_000020	0.000	0.100	0.116	0.197	-0.399	-0.485	-0.458	0.556	0.668	0.486	0.200	0.021	8066	9727	+	putative transporter
DXK01_000030	0.000	0.364	0.661	0.557	-0.411	-0.680	-0.558	1.201	1.575	1.470	1.030	0.649	10673	12025	-	MATE family efflux transporter
DXK01_000085	0.000	-0.068	0.070	-0.033	-0.275	-0.243	-0.108	0.649	0.682	0.681	0.385	-0.100	20963	23737	-	LPS-assembly protein LptD
DXK01_000130	0.000	-0.254	-0.080	-0.354	-0.341	-0.354	-0.253	0.866	0.728	0.861	0.345	0.337	32536	33924	+	chromosomal replication initiator protein DnaA
DXK01_000175	0.000	-0.322	-0.244	-0.219	0.013	-0.036	-0.187	-0.366	-0.393	-0.432	0.959	0.588	45625	47244	+	hypothetical protein
DXK01_000225	0.000	0.009	0.146	-0.185	-0.272	-0.426	-0.368	0.924	0.673	0.718	0.028	0.043	56092	56802	+	hypothetical protein
DXK01_000235	0.000	0.514	0.750	0.536	-0.254	-0.344	-0.011	1.179	1.431	1.336	0.754	0.913	57342	57611	-	30S ribosomal protein S18
DXK01_000240	0.000	0.146	0.383	0.142	-0.367	-0.450	-0.223	1.032	0.864	0.863	0.214	0.289	57614	57958	-	30S ribosomal protein S6
DXK01_000260	0.000	-0.005	-0.266	0.104	-0.077	0.109	-0.091	-0.558	-0.512	-0.578	0.759	-0.039	61505	63661	-	elongation factor G
DXK01_000330	0.000	-0.230	-0.498	0.000	-0.285	-0.422	-0.419	-1.093	-0.621	-0.778	-0.963	-1.012	91540	93471	-	alpha-L-arabinofuranosidase
DXK01_000380	0.000	-0.480	-1.057	-0.162	-0.055	0.178	-0.294	-1.629	-1.080	-1.004	-1.774	-0.943	108608	110620	-	RagB/SusD family nutrient uptake outer membrane protein
DXK01_000385	0.000	-0.600	-1.071	-0.373	-0.091	0.052	-0.519	-1.309	-0.912	-0.803	-2.286	-1.419	110636	113935	-	TonB-dependent receptor
DXK01_000450	0.000	0.139	-0.284	0.089	-1.652	-1.104	-1.618	-4.152	-2.330	-1.785	-0.684	-0.564	139879	142695	-	SusC/RagA family TonB-linked outer membrane protein
DXK01_000545	0.000	-0.066	-0.130	-0.201	-0.362	-0.444	-0.310	-0.587	-0.881	-0.769	-0.171	-0.370	166841	168148	+	hypothetical protein
DXK01_000555	0.000	0.708	0.769	0.760	-0.410	-0.396	-0.600	1.104	1.331	1.655	0.014	-0.323	169478	170707	+	S-adenosylmethionine:tRNA ribosyltransferase-isomerase
DXK01_000575	0.000	0.472	0.512	0.412	-0.031	-0.100	-0.127	1.464	1.476	1.396	0.668	0.565	173768	174805	-	bifunctional oligoribonuclease/PAP phosphatase NrnA
DXK01_000620	0.000	0.001	-0.161	-0.051	-0.600	-0.679	-1.106	-1.215	-1.133	-0.941	-0.414	-0.610	192226	194223	+	heparinase
DXK01_000625	0.000	0.025	-0.502	-0.403	-1.004	-1.115	-1.169	-1.358	-1.114	-1.533	-0.816	-1.022	194189	195847	+	sulfatase
DXK01_000640	0.000	-0.022	-0.451	-0.727	-1.010	-1.686	-0.974	-1.674	-1.843	-1.955	-0.858	-1.498	198462	199754	+	sugar MFS transporter
DXK01_000745	0.000	-0.149	-0.050	-0.196	-0.248	-0.235	-0.085	-0.422	-0.623	-0.542	-0.101	-0.159	230900	231550	-	ribulose-phosphate 3-epimerase
DXK01_000750	0.000	-0.478	-0.469	-0.579	-0.166	-0.236	-0.019	-0.790	-1.382	-1.311	-1.512	-1.433	231614	231799	-	hypothetical protein
DXK01_000905	0.000	0.398	0.439	0.752	0.318	0.546	0.302	0.659	1.131	0.908	0.404	0.179	271049	272356	-	DoxX family protein
DXK01_000910	0.000	0.153	0.228	0.234	-0.138	0.076	0.088	0.942	0.955	0.933	-0.088	-0.012	272346	272888	-	DUF1599 domain-containing protein
DXK01_000960	0.000	-0.036	0.023	0.075	0.130	0.212	0.131	-0.366	-0.206	-0.244	-0.175	-0.124	281242	282183	-	malate dehydrogenase
DXK01_000990	0.000	0.017	0.176	0.098	0.172	0.169	0.180	-0.578	-0.393	-0.437	0.305	0.371	289902	291647	-	ATP-binding protein
DXK01_001075	0.000	0.461	0.443	0.473	-0.142	-0.132	-0.225	0.891	0.873	1.060	0.044	-0.233	318128	319249	+	nucleotidyltransferase family protein
DXK01_001110	0.000	-0.219	-0.273	-0.232	-0.360	-0.474	-0.318	-0.625	-0.599	-0.647	-0.435	-0.554	327728	328792	-	hydrolase
DXK01_001285	0.000	0.144	-0.031	0.188	-0.170	-0.148	-0.319	-0.754	-0.421	-0.681	-0.767	-1.122	375003	376619	-	sulfatase
DXK01_001350	0.000	0.208	0.224	0.245	-0.203	-0.217	-0.134	0.554	0.540	0.454	0.035	-0.112	395912	396298	-	30S ribosomal protein S9
DXK01_001355	0.000	0.244	0.326	0.229	-0.131	-0.214	-0.204	0.758	0.671	0.676	-0.163	-0.240	396304	396765	-	50S ribosomal protein L13
DXK01_001360	0.000	-0.189	0.006	-0.225	0.086	0.020	0.244	-0.548	-0.589	-0.662	0.007	-0.025	397055	397546	-	DUF4488 domain-containing protein
DXK01_001370	0.000	0.229	0.174	0.297	-0.269	-0.126	-0.273	-0.440	-0.246	-0.261	-0.016	-0.411	399506	400909	-	asparagine--tRNA ligase
DXK01_001380	0.000	0.141	0.094	0.157	-0.015	-0.086	-0.087	0.608	0.576	0.540	-0.090	-0.406	402537	403883	-	adenylosuccinate lyase
DXK01_001405	0.000	0.483	0.684	0.384	-0.229	-0.231	-0.083	0.738	0.851	0.856	0.834	0.447	410483	411124	+	DNA-binding protein
DXK01_001440	0.000	0.177	0.378	0.293	0.126	0.187	0.111	0.473	0.806	0.715	0.327	0.174	419065	419907	-	peptidyl-prolyl cis-trans isomerase
DXK01_001450	0.000	0.933	0.848	1.361	0.804	1.318	0.569	0.821	1.616	1.574	-1.170	-0.872	421736	423211	-	IMP dehydrogenase
DXK01_001470	0.000	0.299	0.513	0.360	-0.175	-0.209	-0.179	0.961	0.990	0.909	-0.112	-0.043	427726	429081	-	trigger factor
DXK01_001480	0.000	0.115	0.399	0.263	-0.183	-0.072	-0.113	0.579	0.683	0.688	0.005	0.193	429975	430730	-	LPS export ABC transporter ATP-binding protein
DXK01_001525	0.000	0.327	0.540	0.360	0.024	-0.054	0.080	1.021	1.193	1.200	0.200	0.350	439324	439908	-	DUF177 domain-containing protein
DXK01_001745	0.000	0.423	0.492	0.497	-0.295	-0.219	-0.426	0.456	0.763	0.757	0.573	0.245	486412	487800	+	FAD-dependent oxidoreductase
DXK01_001835	0.000	-0.210	-0.013	-0.352	-0.547	-0.527	-0.294	-0.674	-0.926	-0.716	0.973	0.038	522794	524233	-	HAMP domain-containing protein
DXK01_001875	0.000	0.602	0.572	0.699	0.005	0.033	0.049	0.579	0.795	0.654	0.262	0.095	532342	533685	-	sigma-54-dependent Fis family transcriptional regulator
DXK01_001940	0.000	0.262	0.188	0.227	-0.165	-0.032	-0.280	-0.358	-0.549	-0.469	-0.619	-0.457	552366	553253	-	helix-turn-helix transcriptional regulator
DXK01_002150	0.000	0.729	0.653	0.696	0.122	0.108	0.265	0.701	1.246	1.118	0.382	0.078	608831	609388	+	GNAT family N-acetyltransferase
DXK01_002325	0.000	-0.071	0.216	-0.098	-0.634	-0.532	-0.256	0.923	1.149	1.122	0.992	0.799	645430	645909	-	RecX family transcriptional regulator
DXK01_002340	0.000	-0.014	0.054	0.011	-0.230	-0.238	-0.233	0.981	1.078	1.084	0.036	-0.017	648159	649559	+	hypothetical protein
DXK01_002370	0.000	0.250	0.229	0.129	-0.323	-0.046	-0.215	0.788	0.687	0.938	0.049	-0.183	655067	655906	+	glutamate racemase
DXK01_002465	0.000	-0.266	-0.389	-0.355	0.148	0.113	-0.034	-0.688	-0.495	-0.613	-0.705	-1.206	679000	679986	-	family 43 glycosylhydrolase
DXK01_002615	0.000	0.026	0.338	0.025	-0.195	-0.397	0.123	0.938	0.914	0.899	-0.211	0.145	732162	732323	-	50S ribosomal protein L34
DXK01_002660	0.000	1.137	0.986	1.630	0.394	0.942	0.234	1.115	1.932	1.858	-0.010	-0.263	740295	741497	-	acetate kinase
DXK01_002665	0.000	0.836	0.640	1.109	0.082	0.215	0.021	1.818	2.561	2.579	0.355	-0.248	741525	742535	-	phosphate acetyltransferase
DXK01_002670	0.000	0.308	0.519	0.205	-0.379	-0.416	-0.277	1.404	1.194	1.215	1.764	1.661	742844	743182	+	CidA/LrgA family protein
DXK01_002810	0.000	-0.221	-0.244	-1.104	0.784	0.535	0.241	1.594	1.576	1.511	0.661	1.909	783591	785033	+	family 10 glycosylhydrolase
DXK01_002820	0.000	0.144	-0.122	-0.136	0.820	0.655	0.663	1.109	1.478	1.507	-1.922	-1.545	786877	790398	+	TonB-dependent receptor
DXK01_002825	0.000	0.094	-0.229	-0.225	0.580	0.845	0.599	1.122	1.512	1.669	-1.860	-0.955	790411	792234	+	RagB/SusD family nutrient uptake outer membrane protein
DXK01_002875	0.000	-0.019	0.065	-0.097	-0.295	-0.503	-0.326	-0.513	-0.511	-0.591	0.500	-0.070	806164	807396	+	DUF1343 domain-containing protein
DXK01_002910	0.000	0.249	0.327	0.264	-0.140	-0.221	0.014	0.761	0.880	0.777	0.313	0.177	816148	817686	-	glycine--tRNA ligase
DXK01_003020	0.000	0.309	0.445	0.276	-0.181	-0.182	-0.189	0.581	0.645	0.646	-0.166	-0.188	851792	852907	-	peptide chain release factor 2
DXK01_003040	0.000	0.422	0.475	0.435	-0.056	-0.064	-0.028	0.521	0.675	0.600	0.053	0.097	860353	862158	-	long-chain fatty acid--CoA ligase
DXK01_003210	0.000	-0.063	-0.125	-0.091	-0.275	-0.207	-0.194	-0.420	-0.390	-0.369	-0.036	-0.075	916389	917546	+	undecaprenyldiphospho-muramoylpentapeptide beta-N-acetylglucosaminyltransferase
DXK01_003240	0.000	0.330	0.360	0.220	-0.294	-0.280	-0.220	0.782	0.691	0.735	0.153	-0.075	923303	924553	+	acyloxyacyl hydrolase
DXK01_003245	0.000	0.193	0.289	0.240	-0.359	-0.390	-0.397	0.735	0.799	0.802	-0.057	-0.266	924742	925479	-	DNA repair protein RecO
DXK01_003255	0.000	0.094	0.534	0.123	-0.307	-0.574	-0.150	1.349	0.967	1.097	-0.410	-0.331	925877	926131	+	30S ribosomal protein S20
DXK01_003270	0.000	0.422	0.402	0.536	-0.159	-0.076	-0.105	0.827	1.267	1.179	0.505	0.440	929130	930644	-	2%2C3-bisphosphoglycerate-independent phosphoglycerate mutase
DXK01_003275	0.000	0.446	0.621	0.340	-0.343	-0.538	-0.221	1.465	1.245	1.232	0.660	0.789	930919	931845	+	magnesium transporter CorA family protein
DXK01_003280	0.000	0.335	0.298	0.294	-0.096	-0.103	-0.064	0.527	0.645	0.702	0.098	-0.007	931899	933482	+	PQQ-binding-like beta-propeller repeat protein
DXK01_003285	0.000	0.620	0.727	0.750	0.006	0.208	0.072	0.883	1.263	1.389	0.538	0.061	933483	934088	-	ribonuclease HII
DXK01_003355	0.000	0.805	1.277	0.827	-0.118	0.012	0.070	1.571	1.939	1.551	0.804	0.593	962123	962599	+	RNA polymerase sigma-70 factor
DXK01_003375	0.000	0.321	0.190	0.161	-0.718	-0.441	-0.744	1.088	1.329	1.211	0.200	-0.194	964526	965569	+	HlyC/CorC family transporter
DXK01_003415	0.000	0.666	0.528	0.904	0.158	0.342	0.513	0.908	1.168	1.219	0.582	0.325	975565	976032	-	ribosome assembly cofactor RimP
DXK01_003435	0.000	-0.109	-0.067	-0.318	-0.659	-0.570	-0.496	-0.516	-0.614	-0.434	0.056	-0.494	980578	981282	-	M48 family metallopeptidase
DXK01_003530	0.000	0.346	0.721	0.405	-0.316	0.119	-0.495	1.267	0.790	1.320	0.554	0.536	1008679	1009314	+	ribonuclease H
DXK01_003540	0.000	0.482	0.580	0.569	-0.138	-0.063	-0.201	0.823	1.223	1.129	0.480	0.121	1012628	1014469	-	ABC transporter ATP-binding protein
DXK01_003545	0.000	0.573	0.672	0.642	-0.088	-0.075	-0.197	1.550	1.721	1.741	0.185	0.176	1014665	1016425	+	LTA synthase family protein
DXK01_003630	0.000	0.175	0.181	0.184	0.022	-0.022	-0.117	0.569	0.784	0.850	0.835	-0.015	1032543	1033418	+	ribonuclease III
DXK01_003640	0.000	0.503	0.560	0.483	-0.133	-0.075	-0.080	0.437	0.653	0.610	0.224	0.107	1034637	1036148	+	GH3 auxin-responsive promoter family protein
DXK01_003680	0.000	0.205	0.292	0.253	-0.092	0.070	-0.002	0.435	0.601	0.618	0.146	0.183	1044216	1046138	-	hypothetical protein
DXK01_003685	0.000	0.350	0.370	0.412	-0.496	-0.415	-0.380	1.164	1.339	1.275	0.967	0.036	1046717	1047889	+	efflux RND transporter periplasmic adaptor subunit
DXK01_003700	0.000	-0.241	-0.045	-0.245	-0.344	-0.391	0.080	-0.748	-0.769	-0.702	0.628	0.346	1052619	1053386	+	acyl-ACP--UDP-N-acetylglucosamine O-acyltransferase
DXK01_003835	0.000	0.949	0.667	1.057	-0.931	-1.059	-0.890	-1.454	-0.905	-1.321	-1.379	-0.984	1094745	1097813	+	TonB-dependent receptor
DXK01_003850	0.000	0.910	-0.009	0.645	-1.217	-1.321	-0.780	-1.996	-1.270	-1.851	-1.298	-1.146	1100099	1101148	+	DUF4466 domain-containing protein
DXK01_003940	0.000	-0.613	-0.840	-0.341	-0.203	-0.142	-0.281	-0.977	-1.123	-1.293	-0.609	-0.572	1129801	1131276	-	glucosylceramidase
DXK01_003975	0.000	0.209	0.227	0.022	-0.611	-0.636	-0.513	0.669	0.650	0.688	0.852	0.265	1138585	1139832	-	insulinase family protein
DXK01_004070	0.000	-0.160	0.056	-0.114	-0.390	-0.406	-0.469	0.821	0.631	0.704	-0.483	-0.454	1166156	1167388	+	hypothetical protein
DXK01_004250	0.000	-0.328	-0.394	-0.182	-0.224	-0.398	-0.575	-1.259	-1.363	-1.361	0.469	-0.170	1227809	1228168	-	DUF3244 domain-containing protein
DXK01_004280	0.000	0.797	1.131	0.815	-0.067	-0.186	0.202	0.702	1.248	1.277	1.019	1.025	1235149	1235487	+	nucleotide pyrophosphohydrolase
DXK01_004305	0.000	0.537	0.442	0.480	-0.113	-0.209	-0.110	0.918	0.958	1.057	-0.179	-0.294	1241161	1241784	+	HD domain-containing protein
DXK01_004350	0.000	-0.103	-0.100	-0.070	-0.387	-0.305	-0.508	-0.789	-0.835	-0.626	-0.200	-0.243	1251362	1252903	-	hypothetical protein
DXK01_004455	0.000	0.880	0.741	0.718	-0.093	-0.201	-0.243	1.079	1.343	1.563	1.262	0.168	1289278	1289712	+	hypothetical protein
DXK01_004510	0.000	0.295	0.501	0.162	-0.442	-0.600	-0.523	0.679	0.868	0.890	-0.107	0.433	1308897	1309322	-	DUF3836 domain-containing protein
DXK01_004530	0.000	0.605	0.949	0.399	-0.889	-0.958	-0.674	0.892	1.161	1.168	-0.064	0.690	1318349	1318774	-	DUF3836 domain-containing protein
DXK01_004550	0.000	-0.236	-0.358	-0.046	0.147	0.404	0.230	0.536	0.798	0.751	1.166	0.224	1321022	1322662	-	tetratricopeptide repeat protein
DXK01_004615	0.000	0.675	0.645	0.617	0.173	0.345	0.001	0.671	0.875	0.806	0.099	0.003	1335975	1338200	-	HAMP domain-containing histidine kinase
DXK01_004755	0.000	0.170	0.200	0.207	-0.244	-0.164	-0.166	-0.571	-0.359	-0.387	-0.864	-0.783	1382708	1383580	+	DUF1080 domain-containing protein
DXK01_004760	0.000	0.032	-0.105	-0.048	-0.401	-0.404	-0.517	-0.543	-0.362	-0.422	-1.111	-1.180	1383695	1384594	+	sugar phosphate isomerase/epimerase
DXK01_004795	0.000	-0.162	0.064	-0.161	-0.445	-0.718	-0.654	1.362	1.079	0.964	0.001	-0.248	1391430	1393112	-	sulfate permease
DXK01_005090	0.000	0.364	0.275	0.324	-0.016	-0.029	0.006	0.563	0.738	0.748	0.977	0.592	1479200	1480114	-	hypothetical protein
DXK01_005200	0.000	0.321	0.413	0.218	0.053	0.115	0.246	0.690	0.864	0.743	0.357	-0.049	1507511	1508413	+	class I SAM-dependent methyltransferase
DXK01_005350	0.000	1.182	1.456	1.511	0.824	1.256	0.669	0.519	1.936	1.826	1.495	1.169	1547536	1548123	+	TIGR00730 family Rossman fold protein
DXK01_005365	0.000	0.264	0.498	0.284	-0.306	-0.337	-0.002	0.905	0.878	0.775	0.596	0.096	1549743	1550129	+	ribonuclease P protein component
DXK01_005670	0.000	-0.175	-0.301	-0.151	-0.159	-0.177	-0.043	-0.607	-0.515	-0.523	-0.435	-0.633	1630217	1630972	-	succinate dehydrogenase/fumarate reductase iron-sulfur subunit
DXK01_005680	0.000	-0.260	-0.389	-0.250	-0.136	-0.247	0.049	-0.596	-0.882	-0.964	0.006	-0.764	1633022	1633723	-	succinate dehydrogenase/fumarate reductase cytochrome b subunit
DXK01_005710	0.000	0.204	0.157	0.099	-0.153	-0.142	-0.229	0.881	0.761	0.802	0.328	-0.105	1639638	1640774	-	N-acetyltransferase
DXK01_005850	0.000	-0.138	-0.614	-0.202	-0.376	-0.396	-0.335	-0.938	-1.121	-1.031	0.015	0.720	1690182	1690937	+	DUF3823 domain-containing protein
DXK01_005860	0.000	-0.085	-0.232	-0.245	-0.212	-0.620	-0.704	-1.049	-1.558	-1.215	0.089	1.080	1693256	1694284	+	hypothetical protein
DXK01_005865	0.000	-0.426	-0.596	-0.240	-0.602	-0.893	-0.826	-1.427	-0.942	-1.191	0.270	0.952	1694318	1695445	+	family 43 glycosylhydrolase
DXK01_005955	0.000	-0.232	-0.171	-0.235	-0.314	-0.569	-0.560	-0.628	-0.494	-0.452	-0.256	-0.483	1717847	1718653	-	LytTR family transcriptional regulator
DXK01_006065	0.000	-0.081	-0.132	-0.148	-0.049	-0.091	-0.271	-0.452	-0.333	-0.306	-0.682	-0.875	1764621	1767284	-	hypothetical protein
DXK01_006075	0.000	-0.027	0.035	-0.068	-0.225	-0.245	-0.261	-0.540	-0.412	-0.504	-0.853	-0.974	1770946	1772235	-	hypothetical protein
DXK01_006105	0.000	-0.158	-0.039	0.003	-0.783	-0.477	-0.614	-0.617	-0.846	-1.018	-2.213	-2.222	1780628	1781869	+	hypothetical protein
DXK01_006155	0.000	0.146	0.244	0.138	-0.391	-0.437	-0.247	0.902	0.902	0.905	-0.126	-0.345	1789107	1789697	-	FKBP-type peptidyl-prolyl cis-trans isomerase
DXK01_006225	0.000	0.612	0.491	0.602	-0.248	-0.063	-0.127	0.438	0.677	0.765	0.350	0.046	1802186	1804225	-	methionine--tRNA ligase
DXK01_006375	0.000	-0.005	0.146	0.116	-0.252	-0.210	-0.184	0.618	0.600	0.661	0.580	0.008	1848699	1850237	-	YifB family Mg chelatase-like AAA ATPase
DXK01_006395	0.000	0.258	0.476	0.209	-0.404	-0.372	-0.216	0.929	0.998	0.979	0.397	0.376	1854454	1854876	+	type II 3-dehydroquinate dehydratase
DXK01_006495	0.000	-0.516	-0.081	-0.350	-0.357	-0.482	-0.233	-0.868	-1.268	-0.964	-0.604	-0.041	1892352	1893230	+	AraC family transcriptional regulator
DXK01_006535	0.000	0.014	0.235	0.207	0.343	0.521	0.570	0.472	0.710	0.702	-0.102	0.074	1905875	1906144	-	30S ribosomal protein S15
DXK01_006540	0.000	0.531	0.656	0.639	-0.041	0.065	0.132	0.749	1.027	0.956	-0.081	-0.148	1906303	1908102	+	translational GTPase TypA
DXK01_006605	0.000	0.067	-0.116	0.034	-0.337	-0.200	-0.292	-0.399	-0.412	-0.325	0.331	-0.140	1926180	1928027	-	2-oxoacid:acceptor oxidoreductase subunit alpha
DXK01_007005	0.000	0.185	0.097	0.209	-0.071	-0.056	-0.149	0.385	0.581	0.503	-0.229	-0.539	1985539	1988538	-	protein translocase subunit SecDF
DXK01_007040	0.000	0.448	0.422	0.439	-0.273	-0.245	-0.316	0.704	0.852	0.857	-0.180	-0.358	1995984	1998341	-	type I DNA topoisomerase
DXK01_007120	0.000	-0.170	-0.132	-0.220	-0.161	-0.038	-0.184	-0.363	-0.501	-0.380	-0.996	-0.827	2016453	2016833	-	glycine cleavage system protein GcvH
DXK01_007155	0.000	0.011	-0.145	-0.126	0.254	0.209	0.170	0.757	0.732	0.937	0.437	-0.205	2025868	2027037	+	DUF418 domain-containing protein
DXK01_007195	0.000	-0.282	-0.271	-0.477	0.363	0.380	0.376	1.097	0.916	0.849	1.926	1.375	2036290	2037840	-	hypothetical protein
DXK01_007235	0.000	0.585	0.391	0.744	0.219	0.380	0.089	0.693	0.811	0.701	-0.008	-0.310	2046890	2049574	+	calcium-translocating P-type ATPase%2C PMCA-type
DXK01_007320	0.000	0.152	0.007	0.086	-0.273	-0.388	-0.342	-0.522	-0.368	-0.334	-0.508	-0.656	2062891	2064516	-	SusD/RagB family nutrient-binding outer membrane lipoprotein
DXK01_007425	0.000	-0.288	-0.179	-0.371	-0.283	-0.339	-0.090	-0.494	-0.571	-0.730	0.214	0.079	2083969	2085972	-	energy transducer TonB
DXK01_007555	0.000	0.399	0.403	0.441	-0.047	0.066	-0.114	0.611	0.738	0.620	0.567	0.445	2121884	2124355	+	primosomal protein N'
DXK01_007775	0.000	0.512	0.557	0.680	0.154	0.218	0.117	1.151	1.607	1.485	0.126	0.214	2165898	2166302	+	30S ribosomal protein S12
DXK01_007780	0.000	0.555	0.336	0.747	0.302	0.563	-0.045	0.846	1.295	1.174	-0.071	-0.052	2166458	2166934	+	30S ribosomal protein S7
DXK01_007805	0.000	0.384	0.193	0.417	-0.137	0.031	-0.098	0.422	0.781	0.784	0.259	0.084	2170773	2171066	+	50S ribosomal protein L23
DXK01_007830	0.000	0.017	-0.252	0.007	-0.066	-0.010	-0.136	-0.443	-0.602	-0.528	-0.518	-0.815	2173392	2173826	+	50S ribosomal protein L16
DXK01_007845	0.000	0.230	-0.193	0.124	-0.106	-0.005	-0.183	-0.531	-0.533	-0.474	-0.896	-0.982	2174298	2174663	+	50S ribosomal protein L14
DXK01_007890	0.000	-0.004	-0.359	0.047	0.157	0.281	-0.214	-0.668	-0.672	-0.709	-0.771	-1.013	2178015	2178461	+	50S ribosomal protein L15
DXK01_007950	0.000	0.106	0.318	0.143	-0.240	-0.056	-0.186	0.778	0.580	0.748	0.126	0.011	2185307	2187118	-	hypothetical protein
DXK01_007965	0.000	0.194	0.428	0.162	-0.009	0.082	0.202	-0.815	-0.624	-0.722	1.089	0.988	2189425	2190051	+	hypothetical protein
DXK01_007970	0.000	0.094	-0.032	-0.021	-0.103	-0.104	0.107	-0.685	-0.654	-0.731	0.014	-0.225	2190165	2192141	+	urocanate hydratase
DXK01_007975	0.000	0.535	0.209	0.475	-0.180	-0.107	-0.092	-0.517	-0.389	-0.536	0.249	-0.053	2192236	2193135	+	glutamate formimidoyltransferase
DXK01_007990	0.000	0.226	-0.037	0.307	-0.436	-0.311	-0.354	-0.612	-0.426	-0.339	-0.440	-0.614	2195080	2196576	+	histidine ammonia-lyase
DXK01_007995	0.000	0.243	0.056	0.423	-0.199	0.078	-0.224	0.841	0.978	0.897	-0.266	-0.329	2196745	2197404	+	TetR/AcrR family transcriptional regulator
DXK01_008000	0.000	0.611	0.288	0.836	0.417	0.809	0.239	0.735	1.193	1.067	0.117	-0.273	2197439	2198791	+	TolC family protein
DXK01_008020	0.000	0.439	0.387	0.533	-0.271	-0.279	-0.496	0.751	0.996	0.936	0.429	0.117	2203422	2204795	+	hypothetical protein
DXK01_008225	0.000	0.613	0.191	0.631	-1.369	-0.700	-0.962	-1.713	-1.890	-1.740	0.287	-0.367	2249022	2249909	-	ABC transporter ATP-binding protein
DXK01_008230	0.000	0.469	0.059	0.132	-1.244	-1.367	-1.321	-1.240	-2.122	-1.881	0.712	-0.505	2250204	2250776	-	peptidase
DXK01_008235	0.000	0.946	0.894	0.951	-0.884	-0.671	-0.618	-1.732	-1.095	-1.164	0.146	0.204	2250763	2251347	-	hypothetical protein
DXK01_008240	0.000	0.523	0.582	0.784	-0.393	-0.470	-0.597	-1.201	-0.733	-1.021	0.698	0.280	2251376	2252992	-	hypothetical protein
DXK01_008245	0.000	0.014	-0.180	0.009	-1.039	-0.930	-0.568	-1.267	-1.108	-1.289	0.083	0.295	2253039	2254367	-	DUF4876 domain-containing protein
DXK01_008410	0.000	0.409	0.503	0.373	-0.441	-0.438	-0.685	1.627	1.587	1.651	0.678	-0.168	2300936	2302840	-	hypothetical protein
DXK01_008435	0.000	0.520	0.530	0.354	-0.087	0.117	-0.241	1.049	1.043	1.540	0.052	-0.014	2310009	2310638	-	response regulator transcription factor
DXK01_008680	0.000	-0.338	-0.792	-0.317	0.242	0.314	-0.115	-0.916	-0.947	-1.115	-3.054	-2.355	2385974	2388019	+	RagB/SusD family nutrient uptake outer membrane protein
DXK01_008685	0.000	0.009	-0.130	-0.039	0.412	0.383	0.314	-0.845	-0.831	-1.023	-3.318	-2.069	2388039	2388776	+	DUF3823 domain-containing protein
DXK01_008700	0.000	-0.567	-0.834	-0.366	0.478	0.242	0.339	-0.930	-0.634	-0.811	-1.032	-1.528	2395725	2399129	+	beta-galactosidase
DXK01_008715	0.000	-0.383	-0.818	-0.379	0.451	0.659	0.551	-1.053	-0.564	-0.819	-0.100	-0.764	2405355	2406647	+	xylosidase
DXK01_008760	0.000	0.321	0.523	0.063	-0.167	-0.213	-0.128	1.694	1.490	1.534	0.880	0.863	2420286	2421221	-	DMT family transporter
DXK01_008795	0.000	-0.751	-0.743	-1.102	-0.468	-0.374	-0.754	-0.795	-1.348	-1.558	-0.926	-0.879	2428174	2429820	+	IS1182 family transposase
DXK01_008835	0.000	0.936	0.838	0.819	-0.970	-1.792	-1.609	1.250	1.407	1.332	0.824	0.403	2434726	2435952	-	site-specific integrase
DXK01_008855	0.000	0.355	0.374	0.087	-0.118	-0.158	0.077	0.658	0.801	0.811	0.897	0.394	2438236	2438865	+	hypothetical protein
DXK01_008885	0.000	0.307	0.206	0.355	0.303	0.172	0.003	-0.657	-0.526	-0.379	-0.498	0.155	2444203	2445078	-	hypothetical protein
DXK01_008890	0.000	0.342	0.077	0.269	0.104	0.106	-0.054	-0.695	-0.485	-0.495	-0.584	-0.016	2445105	2446676	-	RagB/SusD family nutrient uptake outer membrane protein
DXK01_008895	0.000	0.224	0.010	0.153	0.113	0.054	-0.101	-0.750	-0.622	-0.579	0.408	0.548	2446695	2449670	-	TonB-dependent receptor
DXK01_008925	0.000	-0.408	-0.381	-0.325	-0.141	-0.123	-0.446	-0.568	-0.707	-0.610	-0.235	-0.266	2460127	2461374	-	ATP-binding protein
DXK01_009110	0.000	0.032	0.229	0.060	-0.003	0.037	-0.024	0.693	0.649	0.573	0.531	0.145	2511808	2512470	-	CDP-diacylglycerol--serine O-phosphatidyltransferase
DXK01_009115	0.000	0.326	0.473	0.237	-0.141	-0.176	0.007	0.903	0.922	0.967	0.222	0.222	2512514	2513203	-	phosphatidylserine decarboxylase family protein
DXK01_009215	0.000	-0.423	-0.428	-0.369	-0.211	-0.301	-0.644	-0.774	-0.927	-0.836	0.446	0.525	2538324	2538617	-	hypothetical protein
DXK01_009220	0.000	-0.077	-0.345	-0.383	-0.626	-0.268	-0.244	-0.929	-0.987	-0.952	0.352	0.621	2538662	2538970	-	ABC transporter ATP-binding protein
DXK01_009225	0.000	-0.346	-0.499	-0.450	-0.395	-0.290	-0.535	-1.114	-1.227	-1.455	-0.026	0.346	2539013	2539369	-	hypothetical protein
DXK01_009270	0.000	-0.229	-0.185	-0.279	-0.355	-0.423	-0.328	0.512	0.507	0.533	0.020	0.014	2546133	2547374	-	FMN-binding protein
DXK01_009335	0.000	-0.021	-0.071	-0.134	0.019	-0.092	-0.152	0.710	0.590	0.595	0.169	-0.095	2563249	2564028	-	DUF3822 family protein
DXK01_009415	0.000	0.623	1.003	0.635	0.104	0.264	0.618	1.519	1.605	1.682	1.942	1.251	2583543	2583857	+	hypothetical protein
DXK01_009455	0.000	0.099	0.366	0.160	-0.409	-0.498	-0.194	1.156	1.345	1.308	0.414	0.571	2592640	2592999	-	ribosome silencing factor
DXK01_009485	0.000	0.186	0.310	0.064	-0.508	-0.488	-0.541	0.950	0.818	0.948	0.143	-0.086	2599905	2600720	-	16S rRNA (adenine(1518)-N(6)/adenine(1519)-N(6))-dimethyltransferase RsmA
DXK01_009490	0.000	0.522	0.526	0.488	0.302	0.353	0.253	0.870	0.679	0.667	0.174	-0.020	2600881	2601864	+	flippase-like domain-containing protein
DXK01_009580	0.000	0.297	0.213	0.136	-0.581	-0.512	-0.327	0.924	0.875	0.868	0.386	-0.071	2632304	2633215	-	DMT family transporter
DXK01_009660	0.000	0.064	-0.188	0.120	-0.470	-0.822	-0.494	1.477	1.402	1.329	-1.476	-1.052	2654045	2654395	-	NADH-quinone oxidoreductase subunit A
DXK01_009690	0.000	0.084	-0.120	-0.015	-0.396	-0.326	-0.504	-0.522	-0.796	-0.739	0.185	-0.059	2661093	2662082	+	GSCFA domain-containing protein
DXK01_009700	0.000	0.830	0.940	0.911	0.300	0.388	0.456	0.663	1.268	1.223	0.482	0.609	2664696	2664911	+	twin-arginine translocase TatA/TatE family subunit
DXK01_009705	0.000	0.101	0.166	0.098	-0.052	-0.043	0.067	0.703	0.619	0.579	0.039	-0.087	2665003	2665824	+	twin-arginine translocase subunit TatC
DXK01_009765	0.000	0.124	0.164	0.117	-0.291	-0.270	-0.194	-0.496	-0.522	-0.316	0.232	-0.112	2688170	2689324	-	hypothetical protein
DXK01_009810	0.000	0.315	0.229	0.285	-0.374	-0.490	-0.385	-0.699	-0.422	-0.599	-0.232	-0.639	2710125	2711804	-	glycosyl hydrolase 43 family protein
DXK01_009825	0.000	-0.273	-0.088	-0.314	-0.526	-0.595	-0.493	1.397	1.117	1.170	0.477	0.402	2715360	2716217	+	enoyl-ACP reductase
DXK01_009830	0.000	0.874	0.562	0.718	0.030	0.069	0.318	1.321	1.403	1.239	2.218	1.351	2716339	2717043	+	SAM-dependent methyltransferase
DXK01_010040	0.000	-0.244	-0.194	-0.519	-0.176	-0.351	-0.296	-0.757	-1.018	-1.029	-0.141	-0.119	2770959	2771543	+	TonB-dependent receptor
DXK01_010210	0.000	0.044	0.133	-0.028	-0.213	-0.236	-0.178	0.850	0.586	0.720	-0.599	-0.396	2802240	2802776	-	hypoxanthine phosphoribosyltransferase
DXK01_010280	0.000	0.554	0.587	0.468	-0.102	-0.127	-0.188	0.663	0.669	0.840	-0.315	-0.560	2825200	2825883	-	hypothetical protein
DXK01_010285	0.000	0.490	0.577	0.316	-0.631	-0.658	-0.529	1.433	1.267	1.579	1.789	1.453	2825995	2826756	+	tRNA pseudouridine(38-40) synthase TruA
DXK01_010305	0.000	0.520	0.636	0.339	-0.157	-0.370	-0.220	1.388	1.337	1.430	0.630	0.543	2828877	2829767	-	YitT family protein
DXK01_010395	0.000	0.307	0.490	0.238	-0.198	-0.306	0.027	0.844	0.849	0.894	0.053	-0.040	2847138	2847821	-	tetratricopeptide repeat protein
DXK01_010435	0.000	0.131	0.123	0.270	0.008	0.169	-0.043	0.463	0.766	0.724	-0.035	-0.321	2853507	2855564	-	M3 family metallopeptidase
DXK01_010565	0.000	-0.091	0.043	-0.440	-0.364	-0.624	-0.790	1.623	1.182	1.294	0.070	0.477	2903351	2903632	+	lysine exporter LysO family protein
DXK01_010590	0.000	-0.205	-0.408	-0.264	-0.288	-0.349	-0.628	-0.521	-0.440	-0.525	-1.024	-1.134	2908428	2909828	+	alpha-amylase
DXK01_010600	0.000	-0.235	-0.081	-0.245	-0.172	-0.233	-0.163	0.795	0.652	0.687	0.194	0.218	2911483	2912307	-	glycogen synthase
DXK01_010605	0.000	0.637	0.743	0.699	-0.226	-0.107	-0.127	0.950	1.290	1.219	0.151	0.081	2912554	2913399	+	pantoate--beta-alanine ligase
DXK01_010635	0.000	0.216	0.230	0.282	-0.081	-0.021	0.025	0.834	0.936	0.910	0.001	-0.369	2919440	2920612	+	hypothetical protein
DXK01_010725	0.000	0.394	0.135	0.353	0.121	0.255	0.209	-0.630	-0.449	-0.514	-1.117	-1.352	2949651	2951903	+	glycoside hydrolase family 92 protein
DXK01_010870	0.000	0.562	0.754	0.522	-0.192	-0.199	-0.121	0.536	0.618	0.776	-0.036	0.278	2980165	2981049	-	TraB/GumN family protein
DXK01_010905	0.000	-0.038	-0.103	-0.167	-0.377	-0.339	-0.403	-0.535	-0.545	-0.436	0.192	-0.023	2988911	2989831	-	tRNA (adenosine(37)-N6)-dimethylallyltransferase MiaA
DXK01_010995	0.000	-0.269	-0.159	-0.410	-0.554	-0.612	-0.555	-0.541	-0.783	-0.749	-0.492	0.981	3025309	3029409	-	response regulator
DXK01_011095	0.000	0.009	0.083	-0.077	-0.351	-0.410	-0.357	-0.504	-0.516	-0.550	0.740	0.536	3063819	3065078	-	MFS transporter
DXK01_011105	0.000	0.266	0.276	0.281	-0.014	0.105	-0.083	0.537	0.549	0.595	0.520	0.434	3065430	3066611	-	class I SAM-dependent rRNA methyltransferase
DXK01_011155	0.000	-0.175	-0.278	-0.263	-0.147	-0.119	-0.143	-0.443	-0.439	-0.500	-0.142	-0.055	3080971	3083130	+	hypothetical protein
DXK01_011185	0.000	0.137	-0.152	0.092	-0.122	0.219	-0.061	-0.849	-0.525	-0.591	-0.027	-0.143	3090726	3092978	+	beta-glucosidase BglX
DXK01_011315	0.000	-0.270	-0.033	-0.439	-0.589	-0.649	-0.480	1.054	0.725	0.845	1.206	0.714	3122051	3124030	-	two-component sensor histidine kinase
DXK01_011320	0.000	-0.128	0.156	-0.225	-0.293	-0.436	-0.078	1.015	0.821	0.850	-0.601	-0.325	3124171	3124425	-	type B 50S ribosomal protein L31
DXK01_011370	0.000	-0.042	-0.267	-0.010	-0.092	-0.074	-0.123	-0.467	-0.438	-0.437	-0.905	-1.126	3135470	3136630	-	sodium ion-translocating decarboxylase subunit beta
DXK01_011395	0.000	0.105	0.181	0.062	-0.635	-0.290	-0.576	-0.871	-0.770	-0.351	-0.008	-0.689	3140267	3142678	-	TonB-dependent receptor
DXK01_011510	0.000	0.180	0.351	0.082	-0.199	-0.439	-0.162	1.117	1.022	0.937	0.637	0.119	3168597	3169328	+	type III pantothenate kinase
DXK01_011535	0.000	0.469	0.539	0.620	0.265	0.485	0.266	0.566	0.829	0.737	0.501	0.445	3174005	3176143	+	peptidylprolyl isomerase
DXK01_011615	0.000	0.278	0.387	0.243	-0.048	-0.092	0.101	0.761	0.686	0.713	0.005	-0.059	3194256	3194966	+	murein L%2CD-transpeptidase catalytic domain family protein
DXK01_011620	0.000	0.515	0.732	0.766	0.463	0.548	0.307	0.712	1.176	1.105	0.735	0.383	3195065	3196414	+	MATE family efflux transporter
DXK01_011625	0.000	0.182	0.394	-0.042	-0.604	-0.356	-0.250	0.845	0.980	1.014	1.004	0.485	3196457	3197086	-	DNA-binding protein
DXK01_011665	0.000	0.156	0.174	0.233	-0.026	0.007	0.023	-0.556	-0.346	-0.494	-0.029	-0.235	3205444	3208107	+	transglutaminase domain-containing protein
DXK01_011685	0.000	-0.412	-0.254	-0.426	-0.352	-0.434	-0.015	-0.607	-0.562	-0.532	-0.325	-0.260	3211696	3211986	-	cell division protein ZapA
DXK01_011795	0.000	0.156	0.207	0.016	-0.159	-0.181	-0.106	1.087	1.042	1.047	0.559	0.974	3228679	3229320	-	ATP-binding protein
DXK01_011860	0.000	0.488	0.530	0.446	0.254	0.268	0.271	0.563	0.875	0.792	0.233	0.351	3238117	3238653	-	GrpB family protein
DXK01_011940	0.000	0.945	1.397	1.154	0.704	0.397	0.421	3.031	2.749	2.267	1.344	0.840	3255613	3256290	-	hypothetical protein
DXK01_012085	0.000	1.340	1.601	0.927	-0.364	-1.071	-0.232	1.647	1.776	1.598	1.125	-0.274	3292324	3293259	+	site-specific integrase
DXK01_012250	0.000	-0.191	-0.255	-0.693	0.025	-0.010	0.227	-0.932	-1.007	-1.178	1.611	1.144	3325896	3326798	-	IS1595 family transposase
DXK01_012265	0.000	-0.011	0.292	-0.097	-0.012	-0.039	0.152	0.905	0.945	0.848	0.097	0.579	3328338	3328532	+	helix-turn-helix transcriptional regulator
DXK01_012395	0.000	0.401	0.526	0.302	-0.257	-0.288	-0.037	1.126	1.279	1.309	0.263	0.298	3352145	3352900	+	adenine nucleotide alpha hydrolase family protein
DXK01_012405	0.000	0.245	0.435	0.192	-0.011	0.079	0.255	0.767	0.763	0.836	0.458	-0.084	3353405	3354427	-	FAD:protein FMN transferase
DXK01_012415	0.000	0.291	0.317	0.395	0.244	0.367	0.294	0.571	0.708	0.699	0.486	0.147	3355023	3355787	-	hypothetical protein
DXK01_012420	0.000	0.089	0.099	0.049	-0.006	-0.056	0.014	0.452	0.672	0.573	-0.057	-0.079	3355750	3356250	-	calcium-binding protein P
DXK01_012425	0.000	0.118	0.146	0.119	0.049	-0.031	0.073	0.763	0.802	0.814	0.061	0.006	3356255	3357208	-	glycosyltransferase family 2 protein
DXK01_012430	0.000	-0.076	0.042	-0.191	-0.319	-0.314	-0.338	0.661	0.581	0.608	-0.102	-0.028	3357266	3357820	-	DUF4199 domain-containing protein
DXK01_012450	0.000	0.194	0.197	0.133	-0.283	-0.237	-0.314	0.632	0.749	0.751	1.246	0.761	3361996	3363513	+	hypothetical protein
DXK01_012485	0.000	0.140	0.281	0.117	-0.283	-0.279	-0.145	0.884	0.918	0.886	0.039	0.045	3369054	3369644	-	50S ribosomal protein L25/general stress protein Ctc
DXK01_012585	0.000	-0.044	0.235	-0.049	-0.301	-0.302	-0.366	0.867	0.938	0.790	0.326	0.157	3386787	3387350	-	Crp/Fnr family transcriptional regulator
DXK01_012595	0.000	0.255	0.497	0.495	-0.124	-0.035	0.048	0.903	0.929	1.125	0.551	0.255	3388063	3389496	-	MATE family efflux transporter
DXK01_012685	0.000	1.023	0.899	0.708	0.067	-0.126	0.285	1.091	1.184	1.228	3.094	4.007	3410178	3410648	-	N-acetylmuramoyl-L-alanine amidase
DXK01_012795	0.000	0.380	0.310	0.124	-0.051	0.033	-0.026	1.343	1.106	1.031	0.670	0.585	3433167	3434498	-	MATE family efflux transporter
DXK01_013130	0.000	0.814	0.893	0.789	-0.186	0.053	-0.113	1.693	2.158	1.963	0.127	-0.425	3522342	3523349	+	ketoacyl-ACP synthase III
DXK01_013220	0.000	0.117	0.336	0.212	-0.174	-0.435	-0.022	-0.859	-0.510	-0.728	1.568	1.538	3536171	3538120	+	cadmium-translocating P-type ATPase
DXK01_013300	0.000	0.594	0.509	0.646	0.010	0.086	0.040	0.379	0.726	0.667	0.054	-0.194	3554702	3555583	-	bifunctional methylenetetrahydrofolate dehydrogenase/methenyltetrahydrofolate cyclohydrolase FolD
DXK01_013305	0.000	0.452	0.381	0.515	-0.020	0.003	-0.079	0.990	1.179	1.140	-0.233	-0.498	3555597	3556916	-	signal recognition particle protein
DXK01_013370	0.000	0.295	0.401	0.185	-0.134	-0.189	0.079	0.796	0.882	0.859	0.548	0.430	3579085	3579816	-	class I SAM-dependent methyltransferase
DXK01_013440	0.000	-0.490	-1.023	-0.504	-0.607	-0.885	-0.875	-1.537	-0.880	-0.855	-1.472	-1.697	3594493	3596298	-	RagB/SusD family nutrient uptake outer membrane protein
DXK01_013450	0.000	0.398	0.307	0.294	-0.064	-0.015	0.040	1.281	1.093	1.278	0.393	0.239	3600372	3601052	+	queuosine precursor transporter
DXK01_013650	0.000	-0.021	-0.816	-0.069	-1.644	-1.359	-1.292	-1.910	-1.586	-2.026	0.661	-0.831	3655082	3656200	+	peptidase M75
DXK01_013695	0.000	0.325	0.543	0.049	-0.200	-0.321	-0.340	1.676	1.647	1.501	0.538	0.081	3664525	3665739	-	MFS transporter
DXK01_013720	0.000	-0.312	-0.182	-0.341	-0.491	-0.500	-0.366	-0.560	-0.553	-0.549	-0.699	-0.567	3670746	3673853	-	response regulator
DXK01_013765	0.000	0.553	0.517	0.558	-0.118	0.132	-0.020	0.455	0.810	0.797	-0.092	-0.174	3686410	3687870	-	4Fe-4S dicluster domain-containing protein
DXK01_013790	0.000	0.879	0.687	0.596	-0.350	-0.759	-1.202	1.144	1.144	1.033	1.110	0.382	3691973	3692173	-	hypothetical protein
DXK01_013910	0.000	0.325	0.322	0.432	0.059	0.073	0.002	0.460	0.807	0.677	1.751	1.893	3716612	3717742	-	OmpA family protein
DXK01_013975	0.000	0.484	0.598	0.678	0.359	0.388	0.063	0.742	1.384	1.250	0.049	0.473	3735715	3736488	+	class I SAM-dependent methyltransferase
DXK01_013980	0.000	0.553	0.638	0.615	0.408	0.319	0.270	0.765	0.722	0.772	0.391	0.234	3736562	3737947	-	alpha/beta hydrolase
DXK01_013995	0.000	0.200	0.431	-0.284	-0.920	-0.916	-0.249	2.347	1.687	2.038	-0.592	0.147	3739865	3739938	-	NA
DXK01_014000	0.000	0.517	0.522	0.333	0.154	-0.180	0.107	0.851	0.888	0.908	0.714	0.180	3740278	3741135	+	formyltetrahydrofolate deformylase
DXK01_014045	0.000	0.241	0.272	0.233	-0.283	-0.236	-0.276	0.817	0.967	0.844	0.857	0.457	3748302	3750563	+	HAMP domain-containing histidine kinase
DXK01_014130	0.000	-0.148	0.069	-0.098	0.446	0.684	0.577	0.755	0.987	0.835	-0.081	-0.486	3759155	3759820	+	hypothetical protein
DXK01_014265	0.000	-0.182	-0.052	-0.411	-0.203	-0.288	-0.475	-0.489	-0.776	-0.887	0.087	0.335	3786226	3787326	+	helix-turn-helix domain-containing protein
DXK01_014285	0.000	0.058	-0.165	0.017	-0.221	-0.302	-0.137	1.048	0.838	1.025	1.515	1.811	3789712	3790962	-	Y-family DNA polymerase
DXK01_014290	0.000	-0.133	0.215	-0.154	-0.254	-0.279	-0.099	1.041	1.054	1.089	1.857	2.637	3790962	3791402	-	translesion error-prone DNA polymerase V autoproteolytic subunit
DXK01_014370	0.000	0.233	0.363	0.089	-0.052	-0.041	-0.106	1.125	1.059	1.060	0.278	-0.135	3808013	3809266	-	bifunctional folylpolyglutamate synthase/dihydrofolate synthase
DXK01_014395	0.000	0.302	0.382	0.380	-0.258	-0.243	-0.220	0.440	0.727	0.738	-0.066	-0.137	3814638	3815102	-	DUF4494 domain-containing protein
DXK01_014405	0.000	0.361	0.515	0.452	0.127	0.042	0.023	0.865	1.006	0.902	2.571	3.517	3816465	3817073	-	HdeD family acid-resistance protein
DXK01_014510	0.000	0.285	0.362	0.024	-0.038	-0.102	-0.108	-0.784	-0.723	-0.740	0.114	0.099	3839478	3841916	+	pyridine nucleotide-disulfide oxidoreductase
DXK01_014520	0.000	0.333	0.348	0.230	0.100	0.093	-0.093	0.503	0.615	0.591	0.863	1.051	3842553	3843089	+	UpxY family transcription antiterminator
DXK01_014565	0.000	0.519	0.636	0.712	0.486	0.685	0.531	0.567	0.969	0.859	0.946	1.325	3851327	3851869	+	DUF4943 domain-containing protein
DXK01_014625	0.000	0.293	0.307	0.391	-0.302	-0.012	-0.175	-0.698	-0.420	-0.314	-1.040	-0.570	3868486	3869592	-	alanine dehydrogenase
DXK01_014645	0.000	-0.016	0.106	-0.098	-0.126	-0.167	-0.155	0.765	0.669	0.561	0.933	1.442	3875942	3876745	-	NAD(+) diphosphatase
DXK01_014690	0.000	-0.117	-0.041	-0.271	-1.131	-0.553	-1.068	-0.978	-1.372	-0.627	0.333	0.265	3887059	3887538	-	cytidine deaminase
DXK01_014700	0.000	0.843	0.913	1.135	-0.169	0.055	-0.416	0.891	1.821	1.713	0.075	0.506	3889092	3890339	+	HlyD family efflux transporter periplasmic adaptor subunit
DXK01_014735	0.000	0.708	0.714	0.888	-0.270	-0.516	-0.347	0.816	1.494	1.553	-0.033	0.408	3898375	3899040	+	ABC transporter ATP-binding protein
DXK01_014840	0.000	0.246	0.485	0.358	-0.336	-0.310	-0.095	0.915	0.837	0.925	-0.335	-0.207	3925829	3926275	-	hypothetical protein
DXK01_014860	0.000	0.155	0.141	0.204	0.150	0.173	0.025	1.070	1.032	0.994	0.333	0.225	3929734	3930471	-	response regulator transcription factor
DXK01_014870	0.000	0.025	0.635	0.323	-0.839	-1.779	-1.554	2.255	2.038	1.906	-0.152	-0.324	3931457	3932752	+	MATE family efflux transporter
DXK01_014890	0.000	0.661	0.595	0.721	0.281	0.321	0.296	0.369	0.827	0.752	0.295	-0.028	3934432	3935241	-	purine-nucleoside phosphorylase
DXK01_015080	0.000	0.230	0.274	0.206	-0.131	-0.129	-0.135	0.676	0.731	0.738	0.104	-0.051	3974219	3975880	+	glycosyl transferase
DXK01_015120	0.000	0.650	0.753	0.789	0.353	0.480	0.372	0.476	0.974	0.942	0.226	0.340	3984674	3985768	-	AhpC/TSA family protein
DXK01_015125	0.000	0.275	0.455	0.212	-0.349	-0.443	-0.225	1.129	1.065	1.072	-0.043	-0.043	3985892	3986434	-	30S ribosomal protein S16
DXK01_015130	0.000	0.421	0.547	0.404	-0.014	0.177	0.286	1.128	1.477	1.497	0.666	0.277	3986608	3988278	+	hypothetical protein
DXK01_015140	0.000	-0.421	-0.093	-0.058	-0.320	-0.121	-0.036	0.873	1.183	1.102	0.601	0.390	3989589	3990470	+	DUF3829 domain-containing protein
DXK01_015305	0.000	0.310	0.354	0.021	-0.480	-0.312	-0.616	1.541	1.347	1.631	1.351	0.647	4028907	4031510	-	LruC domain-containing protein
DXK01_015320	0.000	0.192	0.181	0.171	-0.761	-0.452	-0.522	-0.799	-0.639	-0.384	-0.636	-0.295	4035851	4036627	-	tryptophan synthase subunit alpha
DXK01_015325	0.000	0.012	-0.071	-0.325	-1.147	-0.933	-0.913	-1.351	-1.294	-0.653	-0.182	-0.292	4036643	4037260	-	phosphoribosylanthranilate isomerase
DXK01_015350	0.000	0.692	0.684	0.579	-0.702	-0.843	-0.798	1.025	1.017	1.590	0.378	0.144	4041350	4042525	-	tryptophan synthase subunit beta
DXK01_015395	0.000	0.596	0.878	0.744	-0.724	-0.689	-0.873	0.937	1.315	1.331	0.462	-0.152	4051847	4052662	-	diaminopimelate epimerase
DXK01_015420	0.000	0.409	0.487	0.328	-0.943	-0.719	-0.890	0.911	0.764	1.385	0.560	-0.019	4056965	4058407	-	polyamine ABC transporter ATP-binding protein
DXK01_015445	0.000	0.803	1.011	0.786	-0.063	-0.014	0.337	1.708	1.713	1.584	0.983	0.542	4069170	4071014	+	glutamine--fructose-6-phosphate transaminase (isomerizing)
DXK01_015505	0.000	0.044	-0.009	0.104	-0.382	-0.395	-0.341	-0.493	-0.345	-0.372	-0.332	-0.996	4088887	4090149	+	TolC family protein
DXK01_015515	0.000	-0.156	-0.137	-0.104	-0.133	-0.057	0.234	-0.705	-0.537	-0.617	0.249	0.235	4091105	4092565	+	ABC transporter ATP-binding protein
DXK01_015530	0.000	0.599	0.739	0.673	0.105	0.087	0.189	0.856	1.054	0.970	0.192	0.441	4094896	4096038	+	acyltransferase
DXK01_015600	0.000	0.069	0.017	-0.054	-0.248	-0.312	-0.292	-0.816	-0.605	-0.598	-0.169	-0.252	4106039	4107652	+	hypothetical protein
DXK01_015650	0.000	0.681	0.739	0.607	-0.643	-0.763	-0.380	2.225	2.228	2.315	0.404	-0.152	4122702	4124366	-	long-chain fatty acid--CoA ligase
DXK01_015665	0.000	0.543	0.541	0.553	-0.151	-0.068	-0.117	0.642	0.679	0.757	0.298	-0.036	4126551	4127918	-	GHKL domain-containing protein
DXK01_015690	0.000	0.602	0.438	0.809	0.274	0.317	0.169	0.934	1.134	1.021	0.342	-0.017	4135597	4136619	+	tRNA (adenosine(37)-N6)-threonylcarbamoyltransferase complex transferase subunit TsaD
DXK01_015700	0.000	0.246	0.565	0.232	-0.211	-0.378	-0.121	1.020	0.984	0.931	0.041	0.091	4137384	4137644	+	50S ribosomal protein L28
DXK01_015705	0.000	0.220	0.547	0.225	-0.148	-0.292	-0.270	1.019	0.938	0.935	0.017	0.258	4137667	4137855	+	50S ribosomal protein L33
DXK01_015775	0.000	-0.710	-0.506	-0.808	-0.371	-0.397	-0.332	-1.522	-2.168	-2.053	-1.138	-1.167	4151201	4151473	+	DNA-binding protein
DXK01_015780	0.000	-0.312	-0.309	-0.314	-0.136	-0.174	-0.209	-0.422	-0.671	-0.713	0.475	0.864	4151557	4152687	+	universal stress protein
DXK01_015840	0.000	0.608	0.664	0.600	0.060	0.059	-0.034	0.487	0.685	0.618	-0.154	-0.341	4169494	4170270	-	dihydroorotate dehydrogenase electron transfer subunit
DXK01_015885	0.000	0.611	0.715	1.058	0.521	0.648	0.578	0.593	1.090	1.057	0.744	0.668	4181827	4182921	-	Nif3-like dinuclear metal center hexameric protein
DXK01_015890	0.000	-0.108	-0.013	-0.199	-0.294	-0.193	-0.066	-0.538	-0.820	-0.593	-0.180	-0.080	4183029	4183436	+	DUF4891 domain-containing protein
DXK01_015935	0.000	0.423	0.526	0.479	-0.220	-0.274	-0.241	1.575	1.423	1.430	0.113	-0.413	4191094	4192281	+	aminotransferase class I/II-fold pyridoxal phosphate-dependent enzyme
DXK01_016080	0.000	0.608	0.625	0.646	0.288	0.389	0.273	0.663	0.953	0.948	0.376	0.736	4236054	4237283	+	phosphoserine phosphatase SerB
DXK01_016095	0.000	0.778	0.623	0.802	0.320	0.434	0.178	0.724	1.159	1.144	0.211	-0.208	4241820	4243106	+	DEAD/DEAH box helicase
DXK01_016110	0.000	0.270	0.511	0.303	-0.162	-0.151	0.088	0.864	1.024	1.013	-0.014	0.092	4245260	4245808	-	dTDP-4-dehydrorhamnose 3%2C5-epimerase
DXK01_016120	0.000	-0.336	-0.304	-0.526	-0.667	-0.680	-0.498	-0.489	-0.784	-0.790	-1.230	-1.091	4247257	4247877	-	polyprenyl glycosylphosphotransferase
DXK01_016180	0.000	0.175	0.185	0.215	-0.041	0.126	-0.020	0.762	0.786	0.825	0.399	-0.040	4261830	4262366	+	FHA domain-containing protein
DXK01_016325	0.000	-0.270	-0.241	-0.303	-0.096	-0.261	0.002	1.066	0.936	0.695	-0.710	-0.459	4304149	4305537	+	peptide MFS transporter
DXK01_016330	0.000	0.372	0.151	0.082	-0.191	-0.160	-0.189	1.092	1.022	1.023	0.317	0.089	4305614	4306417	+	MBL fold metallo-hydrolase
DXK01_016340	0.000	0.322	0.293	0.267	-0.224	-0.236	-0.051	1.460	1.335	1.325	0.920	0.962	4306652	4307875	+	MFS transporter
DXK01_016375	0.000	0.335	0.362	0.351	0.024	0.004	-0.162	0.679	0.742	0.697	-0.131	-0.443	4315933	4316694	+	RNA methyltransferase
DXK01_016430	0.000	0.181	0.137	0.142	-0.547	-0.536	-0.658	1.106	0.915	0.929	-0.159	-0.721	4326021	4327553	-	GNAT family N-acetyltransferase
DXK01_016435	0.000	0.281	0.258	0.188	-0.274	-0.272	-0.222	0.501	0.522	0.503	0.072	0.082	4327769	4331041	+	TonB-dependent receptor
DXK01_016460	0.000	0.315	0.217	0.333	-0.199	-0.156	-0.213	0.574	0.637	0.705	-0.364	-0.561	4336904	4337791	+	ACP S-malonyltransferase
DXK01_016525	0.000	-0.466	-0.080	-0.580	-0.580	-0.623	-0.406	1.268	1.176	1.144	2.765	1.630	4345804	4346901	-	6-bladed beta-propeller
DXK01_016635	0.000	0.287	0.594	0.359	-0.392	-0.108	-0.028	0.912	1.064	0.957	-1.538	-0.979	4366315	4366518	+	helix-turn-helix transcriptional regulator
DXK01_016735	0.000	0.434	0.600	0.407	0.051	-0.018	0.249	0.758	0.678	0.662	0.032	0.143	4384934	4385851	+	ribose-phosphate pyrophosphokinase
DXK01_016740	0.000	0.386	0.493	0.515	-0.002	0.172	0.075	0.389	0.700	0.701	0.099	0.117	4385940	4387097	-	phosphatidylinositol-4-phosphate 5-kinase
DXK01_016920	0.000	0.651	0.604	0.653	0.060	0.075	-0.118	1.207	1.162	1.053	0.184	0.060	4427230	4428696	-	RimK family protein
DXK01_016985	0.000	0.093	0.244	0.131	-0.117	-0.228	-0.030	0.830	0.839	0.870	0.492	0.271	4442310	4443671	+	MATE family efflux transporter
DXK01_017015	0.000	0.752	0.691	0.514	-0.010	-0.211	0.081	0.799	1.049	0.910	0.094	0.244	4452449	4453219	+	hypothetical protein
DXK01_017020	0.000	0.209	0.252	0.229	-0.097	-0.022	-0.048	0.416	0.600	0.570	-0.232	-0.266	4453286	4454779	-	proline--tRNA ligase
DXK01_017425	0.000	0.272	0.135	0.275	-0.164	-0.263	-0.163	0.581	0.863	0.761	0.205	-0.074	4544621	4544947	-	PadR family transcriptional regulator
DXK01_017455	0.000	-0.097	-0.091	-0.111	-0.292	-0.287	-0.289	0.671	0.679	0.718	-0.184	-0.335	4551632	4553410	+	LysM peptidoglycan-binding domain-containing protein
DXK01_017475	0.000	-0.123	0.066	-0.115	-0.420	-0.483	-0.328	0.784	0.633	0.677	-0.206	-0.239	4555086	4555910	-	outer membrane protein assembly factor BamD
DXK01_017525	0.000	0.175	0.196	0.573	0.400	0.840	0.286	0.682	1.355	1.435	1.526	0.330	4569459	4570751	-	DUF3440 domain-containing protein
DXK01_017610	0.000	-0.500	-0.230	-0.622	-0.489	-0.521	-0.230	-0.927	-1.200	-1.181	0.566	0.235	4589319	4589912	+	YqgE/AlgH family protein
DXK01_017635	0.000	0.215	0.197	0.187	-0.187	-0.162	-0.231	0.938	0.912	0.858	-0.255	-0.234	4593127	4593732	+	YihA family ribosome biogenesis GTP-binding protein
DXK01_017710	0.000	0.187	0.084	0.216	-0.049	-0.060	-0.286	0.881	1.023	1.120	0.171	-0.223	4604262	4605692	+	23S rRNA (uracil(1939)-C(5))-methyltransferase RlmD
DXK01_017735	0.000	-0.398	-0.263	-0.485	-0.438	-0.564	-0.387	-0.690	-1.072	-1.080	0.910	1.133	4608874	4609413	+	glutathione peroxidase
DXK01_017760	0.000	0.231	0.188	0.184	-0.526	-0.543	-0.487	-0.724	-0.511	-0.516	-0.468	-0.727	4619222	4620076	+	type I methionyl aminopeptidase
DXK01_017765	0.000	0.427	0.201	0.527	-0.469	-0.385	-0.521	-0.778	-0.474	-0.502	-0.380	-1.071	4620079	4621428	+	DNA recombination protein RmuC
DXK01_017795	0.000	0.694	0.579	0.745	0.384	0.587	0.453	0.879	1.172	1.075	0.583	0.151	4627579	4629363	-	elongation factor 4
DXK01_017800	0.000	0.588	0.715	0.849	0.170	0.071	-0.029	1.162	1.294	1.283	2.784	3.858	4629496	4630461	+	fimbrillin family protein
DXK01_017805	0.000	0.545	0.874	0.624	-0.206	-0.372	-0.129	0.755	1.187	1.258	2.632	3.289	4630509	4631153	+	pyridoxamine 5'-phosphate oxidase
DXK01_017855	0.000	0.271	0.384	0.524	0.098	0.344	0.003	0.626	0.901	0.901	0.312	0.309	4638791	4640350	-	replicative DNA helicase
DXK01_018095	0.000	0.661	0.727	0.728	-0.247	-0.024	0.037	2.276	2.145	2.282	-0.063	-0.268	4690731	4691150	-	SoxR reducing system RseC family protein
DXK01_018145	0.000	0.175	0.468	0.351	-0.033	0.007	0.076	0.754	1.001	0.997	0.789	0.572	4704648	4706864	-	TonB-dependent receptor
DXK01_018230	0.000	0.188	0.253	0.147	-0.096	-0.031	-0.028	-0.653	-0.436	-0.392	0.525	0.017	4723535	4724665	+	glycerate kinase
DXK01_018285	0.000	-0.049	-0.052	-0.013	0.008	0.005	0.033	-0.405	-0.401	-0.389	-0.627	-0.714	4731061	4731984	-	3-phosphoglycerate dehydrogenase
DXK01_018290	0.000	-0.164	-0.269	-0.210	-0.148	-0.218	-0.251	-0.388	-0.557	-0.569	-0.597	-0.757	4732089	4733156	-	3-phosphoserine/phosphohydroxythreonine transaminase
DXK01_018335	0.000	0.123	0.142	-0.014	-0.398	-0.307	-0.326	1.360	1.234	1.220	0.389	0.658	4742608	4743816	+	BamA/TamA family outer membrane protein
DXK01_018380	0.000	-0.106	-0.106	-0.195	-0.393	-0.422	-0.339	0.635	0.629	0.646	-0.144	-0.408	4756891	4759479	+	carboxypeptidase-like regulatory domain-containing protein
DXK01_018565	0.000	0.344	0.356	0.388	-0.170	-0.298	-0.249	0.602	0.764	0.882	1.415	1.097	4796845	4797543	+	monofunctional biosynthetic peptidoglycan transglycosylase
DXK01_018570	0.000	0.334	0.175	0.322	-0.226	-0.193	-0.302	0.470	0.714	0.622	0.716	0.207	4797540	4798790	+	DUF5103 domain-containing protein
DXK01_018700	0.000	0.782	0.604	0.611	-0.322	-0.280	-0.199	1.114	1.343	1.449	-0.086	-0.381	4827671	4829017	+	MATE family efflux transporter
DXK01_018705	0.000	0.233	0.437	0.215	-0.338	-0.440	-0.275	0.970	0.960	0.996	-0.109	0.017	4829097	4829681	+	Crp/Fnr family transcriptional regulator
DXK01_018725	0.000	-0.146	0.011	-0.233	-0.191	-0.333	-0.131	0.910	0.683	0.732	0.036	-0.052	4831897	4832769	-	helix-turn-helix domain-containing protein
DXK01_019060	0.000	0.439	0.392	0.504	0.067	0.148	0.050	1.032	1.184	1.074	0.216	-0.437	4918302	4920752	-	capsule biosynthesis protein
DXK01_019110	0.000	0.316	0.409	0.386	-0.071	-0.049	-0.158	1.174	1.356	1.365	-0.090	0.046	4929185	4929781	-	translation initiation factor IF-3
DXK01_019135	0.000	0.520	0.489	0.583	0.320	0.399	0.263	0.413	0.705	0.610	-0.361	-0.467	4935378	4936124	-	YjbH domain-containing protein
DXK01_019220	0.000	-0.237	-0.234	-0.238	-0.903	-0.983	-1.103	-1.830	-2.191	-2.226	-1.326	-0.419	4962447	4966505	-	response regulator
DXK01_019430	0.000	-0.010	0.005	-0.056	-0.233	-0.210	-0.181	1.111	1.149	1.159	-0.267	-0.265	5026673	5028874	+	hypothetical protein
DXK01_019440	0.000	0.476	0.399	0.729	0.189	0.531	0.077	0.545	1.181	1.043	0.036	-0.081	5029931	5031856	-	NAD(+) synthase
DXK01_019445	0.000	0.609	0.515	0.343	-0.168	-0.254	-0.341	1.416	1.345	1.490	1.663	1.712	5031994	5033880	+	hypothetical protein
DXK01_019485	0.000	-0.132	-0.066	-0.245	0.261	0.220	0.101	-0.503	-0.733	-0.821	0.285	-0.075	5038181	5039773	-	hypothetical protein
DXK01_019600	0.000	-0.129	-0.170	-0.102	-0.463	-0.486	-0.515	-0.432	-0.325	-0.344	-0.948	-0.834	5081417	5083327	+	RagB/SusD family nutrient uptake outer membrane protein
DXK01_019635	0.000	0.143	0.215	0.184	0.229	0.080	-0.193	0.948	0.896	1.021	0.781	0.309	5093984	5095048	+	hypothetical protein
DXK01_019685	0.000	-0.338	-0.163	-0.493	-0.400	-0.538	-0.461	-0.500	-0.828	-0.950	0.189	0.955	5109807	5113667	+	response regulator
DXK01_019690	0.000	0.539	0.487	0.597	-0.258	0.223	0.032	0.691	0.954	0.812	0.613	0.067	5113672	5117064	-	transcription-repair coupling factor
DXK01_019895	0.000	0.557	0.670	0.522	-0.187	0.007	0.000	0.758	1.004	1.172	0.478	0.187	5159428	5159886	-	single-stranded DNA-binding protein
DXK01_019910	0.000	0.117	0.221	0.080	-0.380	-0.356	-0.289	0.589	0.511	0.610	0.135	-0.061	5161827	5163401	+	Rne/Rng family ribonuclease
DXK01_020030	0.000	-0.656	-0.572	-0.877	-0.210	-0.569	-0.428	-0.656	-1.232	-1.177	-0.927	-0.428	5191053	5191439	+	helix-turn-helix domain-containing protein
DXK01_020050	0.000	-0.014	-0.049	-0.005	-0.053	0.102	-0.134	-0.534	-0.496	-0.661	0.442	0.505	5197234	5199723	-	hypothetical protein
DXK01_020105	0.000	0.190	0.364	0.138	-0.291	-0.189	-0.097	0.763	0.691	0.873	0.166	0.138	5213947	5214567	-	RNA polymerase sigma-70 factor
DXK01_020145	0.000	0.352	0.342	0.402	-0.362	-0.118	-0.299	-0.477	-0.474	-0.377	0.969	0.290	5221253	5224003	-	methionine synthase
DXK01_020195	0.000	0.033	-0.056	0.040	-0.084	-0.256	-0.263	1.142	1.220	1.226	0.159	0.115	5235350	5236444	+	metallophosphoesterase
DXK01_020260	0.000	0.526	0.724	0.530	0.109	-0.060	0.317	0.783	0.930	0.904	2.637	3.632	5248290	5248880	+	DUF4251 domain-containing protein
DXK01_020265	0.000	0.209	0.346	0.238	-0.555	-0.342	-0.454	0.673	0.800	0.864	1.124	1.163	5249307	5249966	+	response regulator transcription factor
DXK01_020280	0.000	0.149	0.232	0.207	-0.072	0.074	0.064	0.637	0.675	0.670	0.419	0.350	5252505	5253848	+	peptidase S41
DXK01_020285	0.000	0.000	-0.058	-0.055	-0.152	-0.225	0.002	0.628	0.674	0.564	0.467	0.421	5253855	5254754	+	DUF4595 domain-containing protein
DXK01_020290	0.000	0.706	0.754	0.738	0.409	0.306	0.182	0.916	0.823	0.985	0.650	0.371	5254764	5255582	-	esterase family protein
DXK01_020605	0.000	0.070	0.382	-0.024	-0.432	-0.499	-0.272	1.188	1.056	1.138	0.085	0.444	5363980	5364213	-	hypothetical protein
DXK01_020825	0.000	0.323	0.229	0.306	-0.065	0.053	-0.106	0.632	0.633	0.624	-0.004	-0.199	5405766	5407643	-	sulfatase-like hydrolase/transferase
DXK01_021135	0.000	0.791	0.675	0.646	-0.519	-0.669	-0.305	1.296	1.349	1.549	1.704	0.790	5485801	5486781	-	hypothetical protein
DXK01_021180	0.000	0.196	0.185	0.213	0.039	-0.026	0.180	0.646	0.930	0.864	0.477	0.164	5505026	5505883	-	dTDP-4-dehydrorhamnose reductase
DXK01_021185	0.000	0.469	0.919	0.705	0.547	0.694	0.489	0.869	1.435	1.255	0.890	0.404	5505954	5506496	-	DUF4924 family protein
DXK01_021255	0.000	0.372	0.528	0.346	-0.435	-0.243	-0.305	0.854	0.690	0.994	0.118	-0.196	5527924	5529411	+	family 10 glycosylhydrolase
DXK01_021260	0.000	0.322	0.707	0.052	-0.385	-0.618	-0.794	1.727	1.395	1.701	0.783	0.108	5529408	5530610	-	hypothetical protein
DXK01_021265	0.000	0.407	0.485	0.366	-0.277	-0.363	-0.229	2.497	2.489	2.829	-0.175	-0.476	5530773	5531951	+	ATP-binding protein
DXK01_021515	0.000	0.553	0.623	0.794	-0.429	-0.480	-0.373	1.357	1.551	1.418	0.522	-0.021	5596515	5598011	-	2-isopropylmalate synthase
DXK01_021620	0.000	0.634	0.885	0.798	0.110	0.238	0.222	0.568	0.842	0.729	2.385	3.163	5615254	5616108	-	hypothetical protein
DXK01_021630	0.000	0.198	0.230	0.084	-0.440	-0.307	-0.346	-0.626	-0.569	-0.331	0.281	-0.081	5617208	5618248	-	N-acetylmuramoyl-L-alanine amidase
DXK01_021835	0.000	0.634	0.678	0.650	0.137	0.202	0.125	0.795	0.948	0.853	0.452	0.235	5658894	5660054	-	aminopeptidase P family protein
DXK01_021960	0.000	0.182	0.320	0.217	-0.579	-0.462	-0.452	0.585	0.621	0.553	0.154	0.010	5703628	5705079	-	HD domain-containing protein
DXK01_021990	0.000	0.157	0.423	-0.088	-0.301	-0.291	0.123	1.054	0.914	1.053	0.400	0.526	5711900	5712313	+	hypothetical protein
DXK01_021995	0.000	-0.204	-0.221	-0.260	0.271	0.324	0.112	0.898	0.822	0.885	0.213	0.069	5712388	5713629	+	efflux RND transporter periplasmic adaptor subunit
DXK01_022015	0.000	0.011	0.081	-0.091	-0.457	-0.498	-0.353	0.928	0.847	0.858	0.082	-0.140	5719746	5721758	+	TonB-dependent receptor
DXK01_022030	0.000	0.107	-0.068	0.154	-0.506	-0.394	-0.567	-0.622	-0.455	-0.466	0.116	-0.824	5724007	5725038	+	iron ABC transporter permease
DXK01_022070	0.000	0.386	0.440	0.299	-0.105	-0.410	-0.092	1.142	0.977	0.974	0.413	0.197	5732825	5734063	+	cardiolipin synthase
DXK01_022170	0.000	0.903	1.053	1.204	0.715	0.985	0.611	0.491	1.267	1.128	0.935	1.094	5748838	5749818	+	6-phosphofructokinase
DXK01_022200	0.000	0.158	0.025	0.224	-0.127	-0.212	-0.555	-0.992	-0.516	-0.563	1.038	1.037	5755753	5757996	-	aconitate hydratase
DXK01_022210	0.000	-0.108	-0.123	-0.299	0.123	0.109	0.086	1.204	1.034	1.035	1.333	1.330	5760115	5762025	-	LruC domain-containing protein
DXK01_022235	0.000	0.552	0.723	0.786	-0.479	-0.320	-0.138	1.263	1.420	1.342	1.045	0.770	5766717	5768519	-	dihydroxy-acid dehydratase

## Sheet: Fig. 3d-e
Counts of reads aligned to OFF/ON orientations of PVR promoters (Fig. 3d-e)
SRA accession	SRR13062215	SRR13062214	SRR13062164	SRR13062210	SRR13062209	SRR13062207	SRR13062203	SRR13062202	SRR13062201	SRR13062196	SRR13062195	SRR13062194	SRR13062120	SRR13062109	SRR13062208	SRR13062197	SRR13062213	SRR13062176	SRR13062172	SRR13062171	SRR13062170
Time point	0min-x1	0min-x2	0min-x3	30min-x1	30min-x2	30min-x3	60min-x1	60min-x2	60min-x3	90min-x1	90min-x2	90min-x3	120min-x1	120min-x2	120min-x3	150min-x1	150min-x2	150min-x3	180min-x1	180min-x2	180min-x3
PVR11-promoter-OFF	88	55	101	40	53	66	55	60	40	36	55	26	61	40	65	34	33	43	34	39	46
PVR11-promoter-ON	9	3	10	2	3	6	3	3	5	6	5	5	2	6	9	2	1	1	3	1	2
PVR9-promoter-OFF	5	5	5	3	3	6	3	5	3	4	7	0	4	4	8	0	2	2	6	4	3
PVR9-promoter-ON	47	37	62	16	10	42	42	30	38	40	44	29	40	41	61	19	27	30	43	22	28
PVR8-promoter-OFF	68	58	69	40	54	50	68	78	43	42	65	35	61	44	34	41	39	48	50	38	41
PVR8-promoter-ON	5	10	11	2	8	5	14	5	7	5	4	2	11	6	57	5	5	5	8	5	3
PVR7-promoter-OFF	45	49	71	29	46	51	46	42	52	41	40	37	33	27	52	24	32	23	50	40	30
PVR7-promoter-ON	7	6	12	8	3	3	9	7	5	4	9	6	6	3	14	0	2	5	5	7	6
PVR12-promoter-OFF	44	58	91	41	36	44	56	55	41	37	51	31	51	31	44	26	31	25	34	36	27
PVR12-promoter-ON	10	6	11	4	5	9	8	3	8	8	9	4	5	6	18	6	2	6	8	3	6
Total_reads	5210775	5644035	6415819	6284511	6666100	4949199	5810392	7893473	4646060	5124494	5292567	5104671	7228482	5846333	4497665	6582348	5102836	6386831	7405474	6366253	6392380
SRA accession	SRR13062137	SRR13062136	SRR13062135	SRR13062206	SRR13062205	SRR13062204	SRR13062200	SRR13062199	SRR13062198	SRR13062193	SRR13062192	SRR13062191	SRR13062153	SRR13062142	SRR13062131	SRR13062190	SRR13062189	NA	SRR13062188	SRR13062186	SRR13062187
Time point	24h-x1	24h-x2	24h-x3	48h-x1	48h-x2	48h-x3	72h-x1	72h-x2	72h-x3	96h-x1	96h-x2	96h-x3	120h-x1	120h-x2	120h-x3	18d-x1	18d-x2	18d-x3	23d-1x	23d-x2	23d-x3
PVR11-promoter-OFF	15	16	25	37	42	44	50	19	64	56	23	72	50	72	22	216	209	NA	217	165	225
PVR11-promoter-ON	1	2	2	2	15	18	18	6	9	20	5	17	13	20	6	104	99	NA	89	56	100
PVR9-promoter-OFF	2	3	1	18	6	20	11	4	12	16	5	13	12	17	4	44	54	NA	57	28	61
PVR9-promoter-ON	16	14	5	56	30	72	64	35	41	78	19	66	64	52	34	163	223	NA	233	184	229
PVR8-promoter-OFF	16	22	13	36	32	29	51	49	26	71	24	39	62	61	54	193	237	NA	211	192	232
PVR8-promoter-ON	6	6	10	26	38	66	29	24	59	34	8	66	32	30	7	53	62	NA	66	49	79
PVR7-promoter-OFF	10	10	12	45	42	58	49	33	61	52	20	60	35	56	38	92	128	NA	124	85	136
PVR7-promoter-ON	0	4	0	18	22	21	15	16	11	23	6	20	13	22	5	129	128	NA	142	132	155
PVR12-promoter-OFF	10	21	12	43	32	56	48	42	41	43	18	81	45	63	30	184	237	NA	188	192	226
PVR12-promoter-ON	8	4	2	18	14	18	27	18	11	28	8	19	25	24	4	90	100	NA	110	62	125
Total_reads	5308414	5908392	5724089	7405004	5058305	4438667	4590197	5819865	5758929	5968204	2180696	5960393	6869019	5056626	5703549	7385080	9128570	NA	8453294	6945812	9211954
SRA accession	SRR13062185	SRR13062184	SRR13062183	SRR13062182	SRR13062181	SRR13062180	SRR13062179	SRR13062178	SRR13062177	SRR13062175	SRR13062174	SRR13062173
Strain	APC919/174	PhR1	PhR2	PhR3	PhR4	PhR5	PhR6	PhR7	PhR8	PhR9	8T	8W
PVR11-promoter-OFF	759	333	286	330	57	233	325	257	292	271	123	171
PVR11-promoter-ON	298	73	91	66	182	75	79	67	86	71	14	36
PVR9-promoter-OFF	138	49	52	32	33	39	45	41	50	33	99	31
PVR9-promoter-ON	558	254	258	133	148	185	238	173	238	223	23	132
PVR8-promoter-OFF	577	267	67	43	150	50	62	188	56	212	106	126
PVR8-promoter-ON	132	50	265	155	46	214	235	41	234	48	22	35
PVR7-promoter-OFF	443	56	206	143	120	166	178	53	215	188	20	130
PVR7-promoter-ON	160	239	60	45	29	43	66	178	49	46	99	36
PVR12-promoter-OFF	602	268	268	187	147	209	303	228	284	62	131	171
PVR12-promoter-ON	202	51	69	47	35	44	55	36	64	261	18	55
Total_reads	23246312	9454962	9248323	6962722	5755784	7905743	8881283	7479795	9687401	8377757	3830318	5652088

## Sheet: Fig. 4b
Differentially expressed phage and host genes in the one-step phage growth experiment (Fig. 4b)
			Expression log2 fold change relative to the previous time point (only features with significantly changed expression, DESeq2 p < 0.05, of the sense strand are listed)
SRA accession	SRR13067876	SRR13067875	SRR13067872	SRR13067871	SRR13067868	SRR13067867	SRR13067866	SRR13067865	SRR13067874	SRR13067873	SRR13067870	SRR13067869
Gene id	0minrun1	0minrun2	10minrun1	10minrun2	30minrun1	30minrun2	60minrun1	60minrun2	90minrun1	90minrun2	120minrun1	120minrun2	Genome	start	stop	strand	Product function
DXK01_000255			1.062	0.688	-1.893	-1.411	-2.439	-1.785	-0.160	0.049	0.352	0.260	APC919_174_circular_v2	59688	61229	-	HAMP domain-containing histidine kinase
DXK01_001955			1.848	1.294	-2.153	-0.730	-2.069	-1.496	0.131	-0.137	-0.487	0.211	APC919_174_circular_v2	555600	556229	+	porin family protein
DXK01_002650			0.796	0.950	-1.139	-0.051	-1.258	-1.154	0.601	0.227	-0.296	0.207	APC919_174_circular_v2	738379	738588	+	hypothetical protein
DXK01_002950			1.137	1.336	-3.299	-2.306	-1.581	-0.938	0.996	0.208	-0.120	0.289	APC919_174_circular_v2	825893	828931	+	TonB-dependent receptor
DXK01_002955			1.327	1.504	-2.521	-2.034	-2.130	-1.192	0.626	0.223	0.364	0.256	APC919_174_circular_v2	829013	830533	+	RagB/SusD family nutrient uptake outer membrane protein
DXK01_003125			3.194	3.317	-5.036	-3.639	-0.606	0.296	0.233	-0.561	-6.275	0.701	APC919_174_circular_v2	884705	886288	-	sulfatase
DXK01_003130			3.755	3.498	-3.826	-2.564	-2.482	-1.788	1.816	0.115	-0.935	1.093	APC919_174_circular_v2	886527	888398	-	RagB/SusD family nutrient uptake outer membrane protein
DXK01_003135			3.663	3.003	-5.477	-3.725	-0.443	-0.150	-0.348	-0.022	0.910	0.489	APC919_174_circular_v2	888419	891628	-	TonB-dependent receptor
DXK01_003380			1.253	0.604	-2.983	-1.780	-1.582	-1.166	0.571	0.466	0.282	0.406	APC919_174_circular_v2	965657	966871	-	cysteine desulfurase
DXK01_003385			1.174	0.829	-3.743	-2.432	-1.146	-0.956	0.677	0.185	0.089	0.473	APC919_174_circular_v2	966895	968238	-	Fe-S cluster assembly protein SufD
DXK01_003895			1.285	1.213	-1.786	-0.541	-1.350	-1.877	0.236	0.249	0.174	0.473	APC919_174_circular_v2	1114452	1117691	-	hypothetical protein
DXK01_004790			1.451	0.925	-3.629	-2.589	-1.822	-0.763	1.280	0.462	0.076	0.146	APC919_174_circular_v2	1390855	1391364	+	flavin reductase family protein
DXK01_008290			1.799	0.584	-3.170	-1.425	-1.805	-1.503	0.014	0.044	0.785	0.774	APC919_174_circular_v2	2266120	2270754	+	translocation/assembly module TamB
DXK01_008440			0.871	1.049	-2.095	-1.341	-1.241	-0.936	0.477	0.736	0.407	0.236	APC919_174_circular_v2	2310792	2312141	+	dihydrolipoyl dehydrogenase
DXK01_008450			1.198	1.226	-2.991	-2.150	-1.449	-0.703	0.750	0.749	0.344	0.401	APC919_174_circular_v2	2312956	2314245	+	2-oxo acid dehydrogenase subunit E2
DXK01_008455			1.527	1.531	-3.475	-1.947	-0.969	-0.759	0.499	0.770	0.648	0.217	APC919_174_circular_v2	2314264	2316300	+	2-oxoisovalerate dehydrogenase
DXK01_008460			1.308	1.234	-3.297	-1.569	-1.197	-0.818	2.092	0.778	-0.303	0.236	APC919_174_circular_v2	2316318	2316821	+	flavodoxin
DXK01_009145			1.440	1.444	-2.085	-1.025	-2.612	-1.606	1.721	0.761	2.126	1.236	APC919_174_circular_v2	2522478	2523854	+	efflux transporter outer membrane subunit
DXK01_010125			-1.772	-1.480	-2.765	-1.044	-0.128	-0.270	-0.248	-0.054	0.909	0.366	APC919_174_circular_v2	2787390	2787878	+	sigma-70 family RNA polymerase sigma factor
DXK01_010130			-2.751	-1.678	-2.412	-0.852	0.193	-0.625	-0.248	0.452	1.494	-0.075	APC919_174_circular_v2	2787892	2788452	+	hypothetical protein
DXK01_010870			-2.086	-1.264	-2.008	-1.528	-1.197	-1.233	-0.500	1.004	1.231	0.036	APC919_174_circular_v2	2980165	2981049	-	TraB/GumN family protein
DXK01_011135			0.917	0.899	-3.030	-2.285	-1.764	-1.023	0.615	0.605	0.617	0.246	APC919_174_circular_v2	3073869	3074816	+	thioredoxin-disulfide reductase
DXK01_011150			-1.644	-2.049	-2.784	-1.825	-1.265	-0.784	-0.984	-0.630	1.646	0.303	APC919_174_circular_v2	3078409	3080598	-	glutamine synthetase type III
DXK01_011190			1.325	1.129	-2.728	-1.572	-1.919	-1.218	0.614	0.345	0.066	0.475	APC919_174_circular_v2	3093041	3094321	-	phosphopyruvate hydratase
DXK01_011680			-1.199	-0.809	-1.655	-1.158	-1.707	-1.246	0.075	0.307	0.349	0.290	APC919_174_circular_v2	3210016	3211551	-	ribonuclease Y
DXK01_012145			2.302	2.092	-2.055	-0.662	-3.179	-1.438	3.024	1.336	0.562	0.118	APC919_174_circular_v2	3303888	3304145	-	GlsB/YeaQ/YmgE family stress response membrane protein
DXK01_012170			1.472	1.254	-0.956	0.294	-1.704	-1.483	0.724	0.223	0.020	0.816	APC919_174_circular_v2	3310027	3310542	-	porin family protein
DXK01_012185			1.895	2.441	-1.196	-0.392	-2.285	-2.224	0.406	0.604	0.385	0.391	APC919_174_circular_v2	3312092	3313315	-	FAD-dependent oxidoreductase
DXK01_012190			1.278	1.837	-0.808	-0.296	-2.377	-1.735	1.338	0.476	-0.190	0.397	APC919_174_circular_v2	3313436	3314578	-	OmpA family protein
DXK01_012195			1.467	1.515	-1.468	0.010	-1.580	-0.852	0.900	0.573	-0.034	0.342	APC919_174_circular_v2	3314981	3316015	+	hypothetical protein
DXK01_012525			1.400	1.420	-2.086	-0.901	-2.323	-1.578	0.802	0.391	0.543	0.129	APC919_174_circular_v2	3374520	3377108	-	ATP-dependent chaperone ClpB
DXK01_012555			-1.442	-1.368	1.958	2.310	-1.744	-1.427	-0.412	-0.045	0.059	0.155	APC919_174_circular_v2	3381497	3382252	+	DUF4252 domain-containing protein
DXK01_013335			-1.649	-1.587	-2.316	-1.149	-1.235	-1.603	-0.656	0.044	0.615	0.368	APC919_174_circular_v2	3566265	3568736	+	ferrous iron transport protein B
DXK01_013610			1.421	1.425	-2.657	-1.282	-2.185	-1.152	0.651	0.338	0.476	0.476	APC919_174_circular_v2	3645342	3646997	+	hydroxylamine reductase
DXK01_013795			1.536	1.196	-1.767	-1.228	-0.675	-0.782	0.035	0.032	0.837	0.966	APC919_174_circular_v2	3692186	3693277	-	nitronate monooxygenase
DXK01_013910			1.341	1.458	-3.045	-2.030	-1.921	-1.265	0.679	0.113	0.317	0.523	APC919_174_circular_v2	3716612	3717742	-	OmpA family protein
DXK01_014410			1.742	0.742	-3.144	-1.405	-1.837	-1.455	0.280	0.098	0.786	0.494	APC919_174_circular_v2	3817199	3817699	+	thiol peroxidase
DXK01_015870			1.407	2.067	-2.936	-2.345	-1.610	-1.461	0.819	0.000	0.910	1.071	APC919_174_circular_v2	4177907	4179025	-	efflux RND transporter periplasmic adaptor subunit
DXK01_015875			1.463	1.536	-2.673	-1.942	-2.240	-1.574	0.683	-0.081	0.004	0.390	APC919_174_circular_v2	4179053	4180525	-	TolC family protein
DXK01_016030			1.621	2.377	0.124	0.054	-1.744	-1.334	0.429	-0.195	-1.213	0.800	APC919_174_circular_v2	4225466	4226614	+	hypothetical protein
DXK01_016035			1.824	2.791	-1.492	-0.776	-1.348	-0.934	0.458	0.913	0.910	-0.034	APC919_174_circular_v2	4226617	4227366	+	ABC transporter ATP-binding protein
DXK01_016090			1.583	1.821	-5.643	-3.873	-0.099	0.278	2.000	0.403	-0.047	0.640	APC919_174_circular_v2	4240103	4241740	+	RagB/SusD family nutrient uptake outer membrane protein
DXK01_016870			0.545	0.856	-2.730	-2.289	-1.776	-1.189	0.450	0.352	0.209	0.200	APC919_174_circular_v2	4418684	4420267	-	F0F1 ATP synthase subunit alpha
DXK01_016880			1.470	0.745	-3.655	-2.312	-1.577	-0.995	-0.068	0.407	0.442	0.156	APC919_174_circular_v2	4420933	4421439	-	F0F1 ATP synthase subunit B
DXK01_017240			1.377	1.605	-4.490	-2.986	-0.612	-0.950	1.082	0.203	-0.089	-0.477	APC919_174_circular_v2	4499907	4501304	+	TolC family protein
DXK01_017245			2.164	2.050	-5.498	-3.450	-0.128	-0.340	0.428	-0.147	-0.765	0.411	APC919_174_circular_v2	4501333	4502322	+	HlyD family efflux transporter periplasmic adaptor subunit
DXK01_017250			2.348	2.227	-6.197	-3.724	0.648	-0.648	0.899	0.570	0.307	0.833	APC919_174_circular_v2	4502342	4504711	+	ABC transporter permease
DXK01_017815			1.083	0.996	-2.612	-1.772	-1.329	-1.657	0.429	1.022	0.818	0.272	APC919_174_circular_v2	4631640	4632101	-	C_GCAxxG_C_C family protein
DXK01_018135			1.610	0.935	-2.423	-1.082	-1.960	-1.432	0.195	0.144	0.299	0.393	APC919_174_circular_v2	4701917	4704124	-	copper-translocating P-type ATPase
DXK01_018350			1.145	0.874	-2.529	-1.532	-0.774	-0.256	0.608	0.632	0.437	0.486	APC919_174_circular_v2	4747874	4749649	-	biotin/lipoyl-binding protein
DXK01_018570			1.844	1.212	-2.564	-1.698	-2.611	-1.882	1.142	1.005	0.527	0.169	APC919_174_circular_v2	4797540	4798790	+	DUF5103 domain-containing protein
DXK01_018630			2.233	1.461	-3.252	-2.261	-2.727	-1.726	0.738	0.601	0.146	0.333	APC919_174_circular_v2	4811423	4812124	-	6-phosphogluconolactonase
DXK01_018635			1.365	1.203	-2.639	-2.005	-2.613	-1.865	0.601	0.057	0.160	0.652	APC919_174_circular_v2	4812121	4813608	-	glucose-6-phosphate dehydrogenase
DXK01_019450			-1.164	-0.997	-1.901	-1.312	-2.118	-1.772	0.337	-0.085	-0.189	0.331	APC919_174_circular_v2	5034007	5034417	+	transcriptional repressor
DXK01_019950			1.370	1.530	-3.330	-1.639	-1.197	-1.288	1.294	0.116	-0.032	0.510	APC919_174_circular_v2	5171592	5173286	+	aspartate-alanine antiporter
DXK01_019955			1.116	1.849	-2.966	-1.860	-0.291	-1.002	-0.085	0.322	0.495	0.319	APC919_174_circular_v2	5173567	5175189	+	aspartate 4-decarboxylase
DXK01_020260			1.550	1.200	-3.093	-1.749	-1.744	-1.328	0.740	-0.071	-0.014	0.228	APC919_174_circular_v2	5248290	5248880	+	DUF4251 domain-containing protein
DXK01_021095			1.790	1.447	-3.778	-2.702	-2.067	-1.080	0.667	0.564	-0.210	0.294	APC919_174_circular_v2	5475515	5478547	+	efflux RND transporter permease subunit
DXK01_021100			1.715	1.773	-3.878	-2.758	-1.527	-1.005	0.291	0.211	-0.036	0.263	APC919_174_circular_v2	5478569	5479840	+	TolC family protein
DXK01_021325			-1.612	-1.303	-3.765	-2.687	-0.493	-0.129	1.052	0.679	0.382	0.302	APC919_174_circular_v2	5548058	5549860	-	DUF4980 domain-containing protein
DXK01_021385			2.075	1.390	0.340	0.754	-2.197	-2.192	0.236	0.247	0.063	-0.120	APC919_174_circular_v2	5566500	5566787	-	hypothetical protein
DXK01_022190			4.838	3.521	-3.627	-2.808	-1.472	-1.161	0.376	-0.113	0.315	0.242	APC919_174_circular_v2	5753231	5754574	-	citrate/2-methylcitrate synthase
DXK01_022195			4.063	2.818	-4.036	-2.869	-2.197	-1.840	1.059	0.163	-0.153	0.392	APC919_174_circular_v2	5754600	5755748	-	NADP-dependent isocitrate dehydrogenase
DXK01_022200			1.496	1.080	-3.775	-2.855	-1.772	-1.378	0.821	-0.100	0.004	0.435	APC919_174_circular_v2	5755753	5757996	-	aconitate hydratase
crAss001_1			8.217	11.140	1.149	1.862	-1.975	-2.061	-0.748	0.152	-0.015	0.081	phiCrAss001	102620	102766	-	hypothetical protein
crAss001_100			7.988	8.269	1.895	2.080	-2.372	-2.186	-0.306	-0.441	-0.218	0.163	phiCrAss001	100163	100903	-	hypothetical protein
crAss001_101			8.905	9.938	0.672	0.948	-2.350	-2.584	0.083	-0.220	0.324	0.746	phiCrAss001	100914	101144	-	hypothetical protein
crAss001_102			8.667	8.853	0.291	1.594	-1.346	-3.777	-0.347	1.691	-0.088	-1.291	phiCrAss001	101141	101242	-	CcmD-family protein
crAss001_103			7.997	9.302	0.725	0.852	-1.669	-1.574	-0.303	-0.251	-2.045	0.337	phiCrAss001	101242	101448	-	hypothetical protein
crAss001_104			8.482	8.654	1.290	1.880	-2.867	-2.321	-1.088	-0.645	-1.014	-0.068	phiCrAss001	101850	101984	-	transcriptional regulator
crAss001_91			1.749	2.263	8.750	8.228	-2.015	-1.374	-1.057	-0.880	-0.426	-0.152	phiCrAss001	93381	94598	-	SPFH-domain/band7-family protein
crAss001_92			3.152	3.432	7.906	7.433	-2.959	-1.756	-0.915	-0.926	-1.034	-0.030	phiCrAss001	94618	94809	-	hypothetical protein
crAss001_93			4.440	3.199	7.878	7.057	-3.077	-2.596	-0.893	-1.217	-0.464	0.068	phiCrAss001	94836	95003	-	hypothetical protein
crAss001_94			4.051	4.394	6.852	6.348	-2.818	-1.910	-0.935	-1.176	-0.600	-0.215	phiCrAss001	95192	95569	-	hypothetical protein
crAss001_95			6.450	6.267	5.374	5.142	-2.869	-2.282	-0.525	-0.876	-0.545	-0.280	phiCrAss001	95584	95964	-	hypothetical protein
crAss001_96			5.664	5.518	4.398	4.421	-0.780	-0.083	-1.679	-1.417	-0.367	-0.255	phiCrAss001	96870	98288	-	TROVE domain-containing protein
crAss001_97			7.051	7.034	2.863	2.997	-2.110	-1.614	-0.564	-0.216	-0.299	0.103	phiCrAss001	98418	98837	-	protein of unknown function DUF1360
crAss001_98			8.076	13.970	2.303	2.664	-2.142	-1.921	-0.148	-0.463	0.199	0.534	phiCrAss001	98818	99120	-	hypothetical protein
crAss001_99			9.032	8.781	1.424	1.462	-3.197	-2.412	-0.233	-0.292	-0.478	0.266	phiCrAss001	99523	100011	-	HNH endonuclease
crAss001_t24			13.376	12.310	0.857	0.869	-4.212	-3.200	-0.593	-1.397	-0.935	1.215	phiCrAss001	100028	100099	-	NA
DXK01_000180			-1.095	-0.322	-4.592	-3.123	0.844	-0.776	0.236	0.725	0.037	0.489	APC919_174_circular_v2	47333	47761	+	hypothetical protein
DXK01_000185			-1.065	-0.503	-4.083	-2.745	-0.128	-0.427	0.236	0.292	0.104	0.557	APC919_174_circular_v2	47885	48580	+	PorT family protein
DXK01_000500			-0.661	-0.379	-2.842	-2.291	-1.537	-1.296	0.505	0.612	0.546	0.147	APC919_174_circular_v2	155472	158201	+	TonB-dependent receptor
DXK01_000565			-0.089	0.229	-1.106	-0.742	-1.448	-1.294	0.277	0.345	0.384	0.121	APC919_174_circular_v2	171631	173019	-	phosphoglucosamine mutase
DXK01_000885			-0.143	0.008	-2.987	-2.283	-1.028	-0.318	0.722	0.035	-0.352	0.065	APC919_174_circular_v2	266773	268857	+	DNA primase
DXK01_000960			0.356	-0.167	-3.362	-2.336	-0.880	-1.049	0.419	0.339	0.373	0.013	APC919_174_circular_v2	281242	282183	-	malate dehydrogenase
DXK01_001020			0.660	0.946	0.790	1.830	-2.480	-2.086	0.374	-0.823	-0.300	0.475	APC919_174_circular_v2	300265	301554	+	site-specific integrase
DXK01_001335			-0.224	-0.516	0.279	1.143	-0.990	-0.832	-0.157	0.249	-0.335	-0.115	APC919_174_circular_v2	393322	393669	+	translation initiation factor
DXK01_001440			-0.166	-0.397	-0.629	0.205	-1.410	-1.524	-0.102	-0.147	0.046	0.420	APC919_174_circular_v2	419065	419907	-	peptidyl-prolyl cis-trans isomerase
DXK01_001515			-0.359	-0.306	-3.385	-2.082	-0.928	-0.869	0.227	0.107	0.487	0.227	APC919_174_circular_v2	438008	439012	-	ketoacyl-ACP synthase III
DXK01_001750			-1.211	-0.437	0.805	0.872	-1.318	-0.960	0.096	0.223	-0.164	0.270	APC919_174_circular_v2	487870	488622	-	hypothetical protein
DXK01_001810			-0.477	-0.348	-0.860	0.047	-1.764	-1.851	0.388	0.399	0.289	0.596	APC919_174_circular_v2	511381	512484	+	Fic family protein
DXK01_002195			-0.229	-0.416	-0.301	1.034	-2.004	-1.002	0.936	0.392	0.458	0.295	APC919_174_circular_v2	616566	617015	-	hypothetical protein
DXK01_002200			-0.358	-1.245	-0.330	1.092	-1.726	-1.117	0.972	-0.091	0.758	0.956	APC919_174_circular_v2	617021	617665	-	hypothetical protein
DXK01_002330			0.370	0.118	-3.478	-2.466	-0.783	-0.845	-0.178	0.257	0.326	-0.049	APC919_174_circular_v2	645906	646742	-	peptide chain release factor N(5)-glutamine methyltransferase
DXK01_002700			-0.196	-0.321	-3.598	-2.140	-0.659	-0.786	0.326	0.293	0.224	0.303	APC919_174_circular_v2	748238	749557	-	TldD/PmbA family protein
DXK01_003195			0.277	-0.194	-4.136	-2.095	-0.935	-0.727	-0.063	0.475	1.532	0.036	APC919_174_circular_v2	912339	913607	+	phospho-N-acetylmuramoyl-pentapeptide-transferase
DXK01_003265			-0.179	-0.050	-0.950	-0.168	-1.654	-1.517	0.149	-0.006	-0.503	0.262	APC919_174_circular_v2	928479	929060	-	DUF3109 family protein
DXK01_003390			0.660	0.710	-3.002	-1.998	-1.568	-1.234	0.644	0.193	0.118	0.595	APC919_174_circular_v2	968242	968994	-	Fe-S cluster assembly ATPase SufC
DXK01_003510			-0.399	-0.334	-3.137	-2.278	-0.846	-0.728	-0.441	0.498	0.726	0.052	APC919_174_circular_v2	1001708	1003819	-	class I SAM-dependent methyltransferase
DXK01_003675			-0.475	-0.205	-1.121	-0.708	-1.435	-1.121	0.024	0.148	0.377	-0.031	APC919_174_circular_v2	1043393	1044271	-	DUF3108 domain-containing protein
DXK01_003800			0.167	0.188	-0.460	-0.247	-1.956	-1.174	-0.005	0.283	0.358	-0.049	APC919_174_circular_v2	1085492	1086130	+	DNA-binding protein
DXK01_003935			-0.925	-0.512	-4.229	-3.192	-0.350	-2.570	-0.761	1.111	0.646	0.439	APC919_174_circular_v2	1128533	1129780	-	glycoside hydrolase family 5 protein
DXK01_004000			-0.738	-1.002	-6.511	-3.983	-0.498	-1.181	1.393	-0.048	-1.624	0.146	APC919_174_circular_v2	1145122	1145613	-	DNA starvation/stationary phase protection protein
DXK01_004015			-0.398	-0.595	-4.744	-3.251	-1.833	-1.240	1.350	0.331	0.603	0.440	APC919_174_circular_v2	1147790	1149349	+	alkyl hydroperoxide reductase subunit F
DXK01_004195			0.328	0.052	-4.364	-2.322	0.131	-0.288	0.926	0.633	0.113	-0.043	APC919_174_circular_v2	1214486	1215826	-	DUF1080 domain-containing protein
DXK01_004220			0.517	0.026	-0.457	-0.156	-1.595	-1.420	0.002	0.255	-0.006	0.295	APC919_174_circular_v2	1222997	1224814	-	beta-galactosidase
DXK01_004565			-0.928	-0.431	-0.211	-0.300	-2.027	-1.245	0.499	0.320	0.496	-0.297	APC919_174_circular_v2	1324628	1325329	-	response regulator transcription factor
DXK01_005225			0.089	0.093	-4.157	-2.301	-1.197	-0.671	0.936	0.051	0.603	-0.056	APC919_174_circular_v2	1511307	1512365	+	tRNA preQ1(34) S-adenosylmethionine ribosyltransferase-isomerase QueA
DXK01_005765			0.000	-0.025	-3.571	-4.362	-1.025	1.994	0.649	0.000	1.493	0.205	APC919_174_circular_v2	1658334	1661510	-	TonB-dependent receptor
DXK01_006085			-0.202	-0.288	-3.647	-2.669	-0.385	-0.332	-0.110	-0.392	0.295	0.723	APC919_174_circular_v2	1773212	1776382	-	hypothetical protein
DXK01_006160			-0.495	-0.096	0.403	0.785	-1.147	-1.293	-0.373	0.538	0.248	-0.111	APC919_174_circular_v2	1789890	1790597	+	NAD-dependent deacylase
DXK01_006255			-1.284	-0.583	-0.538	0.678	-1.126	-1.326	1.012	0.521	0.496	0.336	APC919_174_circular_v2	1811053	1811526	+	hypothetical protein
DXK01_006350			-1.124	-1.042	0.029	-0.093	-1.556	-0.851	0.783	0.430	-0.430	0.179	APC919_174_circular_v2	1839818	1840258	+	phosphoribosylaminoimidazole synthetase
DXK01_006385			0.143	0.038	-3.587	-2.523	-0.575	-0.966	-0.038	0.291	0.218	0.326	APC919_174_circular_v2	1851434	1853125	-	tetratricopeptide repeat protein
DXK01_006510			-0.767	-0.803	-0.860	-0.052	-1.082	-1.864	0.121	1.149	0.133	-0.366	APC919_174_circular_v2	1897739	1898911	+	two-component sensor histidine kinase
DXK01_007090			-0.387	0.330	0.612	0.455	-0.376	-1.040	0.922	1.617	-1.160	0.408	APC919_174_circular_v2	2010247	2010323	-	NA
DXK01_007355			0.171	0.399	0.225	0.223	-1.705	-1.028	-0.489	-0.091	0.023	-0.035	APC919_174_circular_v2	2073905	2074369	+	transcription elongation factor GreA
DXK01_007430			0.015	-0.688	-0.352	0.513	-1.028	-0.940	0.458	0.166	-0.725	0.130	APC919_174_circular_v2	2086232	2087350	-	DUF1016 domain-containing protein
DXK01_007505			-0.582	-0.497	-0.730	-0.308	-2.103	-1.692	-0.235	0.194	0.515	0.196	APC919_174_circular_v2	2111200	2113641	+	ATP-dependent DNA helicase RecQ
DXK01_007575			-0.478	-0.015	-0.282	-0.243	-2.309	-1.577	-0.015	-0.077	-0.574	0.494	APC919_174_circular_v2	2127782	2129287	+	tyrosine-type recombinase/integrase
DXK01_007645			-0.363	0.139	1.111	1.557	-2.395	-2.283	0.350	-0.267	-0.720	0.269	APC919_174_circular_v2	2139847	2140308	-	hypothetical protein
DXK01_007750			0.017	-0.084	-2.701	-2.040	-1.435	-1.277	-0.135	-0.061	0.299	0.271	APC919_174_circular_v2	2156090	2156608	+	50S ribosomal protein L10
DXK01_007900			-0.432	-0.257	-2.722	-2.445	-1.447	-0.989	-0.218	0.129	0.551	-0.110	APC919_174_circular_v2	2179818	2180615	+	type I methionyl aminopeptidase
DXK01_007995			-1.069	-0.314	0.403	-0.309	-2.145	-1.501	-0.401	0.553	0.326	-0.113	APC919_174_circular_v2	2196745	2197404	+	TetR/AcrR family transcriptional regulator
DXK01_008005			-0.716	-0.207	-0.757	-0.722	-1.427	-1.307	-0.001	0.034	0.011	0.363	APC919_174_circular_v2	2198814	2199833	+	efflux RND transporter periplasmic adaptor subunit
DXK01_008010			-0.355	-0.405	-0.767	-0.399	-1.940	-1.709	-0.042	0.010	0.334	0.188	APC919_174_circular_v2	2199854	2203024	+	efflux RND transporter permease subunit
DXK01_008540			0.242	-0.118	-3.760	-2.507	-1.289	-1.043	1.234	0.908	-0.824	-0.749	APC919_174_circular_v2	2341135	2342394	+	cofactor-independent phosphoglycerate mutase
DXK01_008865			0.737	0.408	-3.148	-2.186	-1.736	-1.225	0.456	0.455	0.257	0.234	APC919_174_circular_v2	2439587	2440465	+	hypothetical protein
DXK01_008880			-0.270	0.080	-3.915	-2.725	-0.412	-0.406	0.757	0.244	-0.046	0.308	APC919_174_circular_v2	2441984	2444161	-	hypothetical protein
DXK01_008885			-0.129	-0.163	-3.521	-2.540	-1.613	-0.686	1.070	0.683	-0.124	0.419	APC919_174_circular_v2	2444203	2445078	-	hypothetical protein
DXK01_008890			-0.625	-0.172	-3.519	-2.907	-0.883	-0.413	0.941	0.773	-0.591	0.089	APC919_174_circular_v2	2445105	2446676	-	RagB/SusD family nutrient uptake outer membrane protein
DXK01_008895			-0.659	-0.376	-3.867	-2.557	-0.527	-0.696	0.821	0.307	0.109	0.455	APC919_174_circular_v2	2446695	2449670	-	TonB-dependent receptor
DXK01_008955			-0.458	-0.201	-3.613	-2.772	-0.889	-0.480	0.255	0.553	0.452	0.532	APC919_174_circular_v2	2472751	2474193	+	RagB/SusD family nutrient uptake outer membrane protein
DXK01_008960			-0.335	-0.090	-3.451	-2.923	-1.280	-0.636	0.149	0.356	0.955	0.632	APC919_174_circular_v2	2474213	2475097	+	hypothetical protein
DXK01_009350			-0.989	-0.298	-0.126	-0.102	-1.314	-0.818	0.366	0.295	0.208	0.406	APC919_174_circular_v2	2566343	2567173	+	hypothetical protein
DXK01_009440			-0.769	-0.767	1.456	1.995	-1.081	-0.957	0.073	0.001	-0.002	0.105	APC919_174_circular_v2	2588865	2589614	+	integrin beta-7
DXK01_009500			-0.035	0.003	-2.981	-2.208	-1.083	-0.860	0.092	0.242	0.384	0.206	APC919_174_circular_v2	2603838	2606990	-	hypothetical protein
DXK01_009560			0.046	-0.042	-3.368	-2.621	-1.076	-0.897	0.189	0.141	-0.168	0.144	APC919_174_circular_v2	2620453	2623344	+	hypothetical protein
DXK01_009565			0.712	0.494	-1.165	-0.495	-1.854	-1.417	-0.086	0.209	-0.040	0.119	APC919_174_circular_v2	2624124	2629904	+	alpha-2-macroglobulin
DXK01_009695			-0.228	-0.317	-1.235	-0.491	-2.076	-1.370	0.490	0.294	0.179	0.410	APC919_174_circular_v2	2662058	2664595	+	bifunctional UDP-N-acetylmuramoyl-tripeptide:D-alanyl-D-alanine ligase/alanine racemase
DXK01_010085			0.027	-0.296	-3.456	-2.537	-1.060	-0.883	0.099	0.163	0.396	0.071	APC919_174_circular_v2	2780323	2781153	-	orotidine-5'-phosphate decarboxylase
DXK01_010105			0.290	-0.259	-3.462	-2.340	-1.169	-0.960	0.056	0.780	0.396	0.002	APC919_174_circular_v2	2784621	2785790	-	phosphoribosylformylglycinamidine cyclo-ligase
DXK01_010135			-0.069	0.022	-3.965	-2.668	0.193	-0.702	0.428	1.114	0.081	-0.113	APC919_174_circular_v2	2788574	2789155	-	LemA family protein
DXK01_010275			-0.226	-0.428	-0.832	0.220	-1.143	-1.188	0.066	0.322	0.233	0.103	APC919_174_circular_v2	2823597	2825108	+	NAD(P)H-hydrate dehydratase
DXK01_010370			-0.482	-0.252	0.030	0.248	-0.691	-0.369	-0.474	-1.041	-0.089	0.090	APC919_174_circular_v2	2843870	2844931	-	hypothetical protein
DXK01_010375			-0.226	0.057	0.511	0.789	0.319	0.790	-0.908	-0.673	-1.166	-0.265	APC919_174_circular_v2	2844937	2846154	-	site-specific integrase
DXK01_010560			0.466	0.031	-3.373	-2.602	-1.460	-1.310	0.373	0.581	0.974	0.202	APC919_174_circular_v2	2902419	2903018	+	MarC family protein
DXK01_010680			-0.672	-0.238	-4.644	-3.976	-0.350	0.560	0.873	0.589	-0.196	0.629	APC919_174_circular_v2	2933697	2937041	+	TonB-dependent receptor
DXK01_010685			-0.637	-0.116	-5.654	-4.971	-0.610	0.295	1.551	1.281	0.396	0.619	APC919_174_circular_v2	2937064	2938641	+	SusD/RagB family nutrient-binding outer membrane lipoprotein
DXK01_010690			-0.909	0.229	-12.723	-2.934	7.031	-2.111	1.813	1.332	-0.089	1.064	APC919_174_circular_v2	2938656	2939672	+	hypothetical protein
DXK01_010695			-0.758	-0.066	-5.954	-3.606	0.385	0.741	1.109	0.691	0.699	0.200	APC919_174_circular_v2	2939681	2940835	+	DUF1735 domain-containing protein
DXK01_010700			-0.434	0.033	-4.339	-3.599	-0.613	-0.480	0.361	1.394	0.233	0.448	APC919_174_circular_v2	2940857	2942839	+	DUF1735 domain-containing protein
DXK01_010710			-0.761	-0.408	-3.651	-3.219	-1.611	0.297	0.720	0.700	1.009	0.415	APC919_174_circular_v2	2945023	2947290	+	glycoside hydrolase family 92 protein
DXK01_010725			0.219	-0.152	-4.462	-3.481	-0.805	-0.066	-0.248	0.215	0.396	0.603	APC919_174_circular_v2	2949651	2951903	+	glycoside hydrolase family 92 protein
DXK01_010755			-0.816	-0.280	-0.083	-0.089	-0.291	-0.555	0.329	-0.113	-0.001	0.274	APC919_174_circular_v2	2956716	2957924	+	UDP-N-acetylglucosamine 4%2C6-dehydratase
DXK01_010865			-0.517	0.383	1.815	1.344	-1.290	-0.869	0.373	0.565	0.259	-0.404	APC919_174_circular_v2	2979325	2979825	+	DNA-binding protein
DXK01_010880			-0.487	0.183	-3.860	-3.182	-1.304	-0.557	0.705	0.248	0.548	0.020	APC919_174_circular_v2	2981638	2982483	-	ABC transporter ATP-binding protein
DXK01_010890			-0.801	-0.382	-4.206	-2.751	-0.070	-0.241	0.056	0.074	0.314	0.212	APC919_174_circular_v2	2984085	2986922	-	insulinase family protein
DXK01_010935			-0.069	-0.153	-0.093	-0.437	-2.610	-0.430	1.082	-0.420	0.910	0.738	APC919_174_circular_v2	3000497	3002425	+	sialate O-acetylesterase
DXK01_011080			-0.312	0.013	-3.260	-2.352	-0.170	-0.159	-0.096	0.535	0.201	-0.055	APC919_174_circular_v2	3060890	3062446	-	DUF4836 family protein
DXK01_011105			-0.625	-0.082	-1.078	-0.521	-1.905	-2.065	0.084	0.338	-0.259	-0.104	APC919_174_circular_v2	3065430	3066611	-	class I SAM-dependent rRNA methyltransferase
DXK01_011165			-1.308	-0.982	-5.088	-4.635	-1.545	-0.288	0.236	1.041	-0.089	-0.053	APC919_174_circular_v2	3083440	3086595	+	TonB-dependent receptor
DXK01_011170			-1.091	-0.852	-5.911	-5.878	-2.926	-0.287	1.813	1.283	0.326	1.087	APC919_174_circular_v2	3086623	3088173	+	RagB/SusD family nutrient uptake outer membrane protein
DXK01_011175			-0.865	-0.821	-4.950	-3.915	-1.726	-1.478	-0.348	-0.106	-0.502	1.023	APC919_174_circular_v2	3088194	3089597	+	hypothetical protein
DXK01_011185			-0.385	-0.829	-4.090	-3.718	-2.514	-1.321	-1.010	0.556	1.232	0.070	APC919_174_circular_v2	3090726	3092978	+	beta-glucosidase BglX
DXK01_011330			0.390	-0.209	-3.501	-2.538	-1.473	-1.077	0.076	0.034	0.532	0.441	APC919_174_circular_v2	3125974	3126978	+	class II fructose-1%2C6-bisphosphate aldolase
DXK01_011375			-0.219	-0.203	-3.355	-2.279	-0.925	-0.567	0.664	0.094	0.580	0.527	APC919_174_circular_v2	3136632	3137057	-	biotin/lipoyl-binding protein
DXK01_011380			0.272	-0.096	-4.014	-2.411	-0.311	-0.558	0.425	0.405	0.212	0.350	APC919_174_circular_v2	3137080	3138012	-	lamin tail domain-containing protein
DXK01_011385			0.624	-0.248	-3.822	-2.153	-0.508	-0.770	0.462	0.384	0.237	0.411	APC919_174_circular_v2	3138045	3139598	-	acyl-CoA carboxylase subunit beta
DXK01_011610			1.046	0.382	-5.699	-2.429	1.190	-0.702	-0.248	0.922	0.588	0.419	APC919_174_circular_v2	3193140	3194168	+	L%2CD-transpeptidase
DXK01_012150			0.654	0.878	-0.684	-0.306	-2.707	-1.422	0.580	0.190	-0.326	0.047	APC919_174_circular_v2	3304630	3305886	+	histidine phosphatase family protein
DXK01_012160			0.681	1.453	-0.323	0.313	-1.230	-1.496	-0.503	-0.008	-0.154	0.156	APC919_174_circular_v2	3307419	3308864	+	alpha-amylase
DXK01_012450			-0.355	-0.251	-0.867	-0.237	-1.613	-1.490	-0.376	-0.065	0.216	0.044	APC919_174_circular_v2	3361996	3363513	+	hypothetical protein
DXK01_012545			-0.482	-0.652	1.848	2.341	-1.924	-1.440	-0.933	-0.432	0.849	-0.225	APC919_174_circular_v2	3380467	3380982	+	RNA polymerase sigma factor
DXK01_012550			-0.509	0.120	2.350	1.702	-2.371	-2.061	-0.005	0.450	-0.226	0.054	APC919_174_circular_v2	3380963	3381490	+	DUF3379 domain-containing protein
DXK01_012670			-0.062	-0.241	-2.889	-2.221	-1.326	-0.958	0.154	0.459	0.467	0.352	APC919_174_circular_v2	3404260	3407553	-	helicase
DXK01_012995			-1.262	-0.126	1.769	1.691	-1.392	-1.297	-0.313	-0.033	-0.021	0.163	APC919_174_circular_v2	3490283	3490981	-	hypothetical protein
DXK01_013000			-0.190	-0.598	-0.026	0.557	-2.574	-1.118	1.158	-0.091	0.296	0.703	APC919_174_circular_v2	3491158	3491706	+	sigma-70 family RNA polymerase sigma factor
DXK01_013005			-0.489	-0.667	-0.140	0.834	-1.158	-1.014	0.175	0.320	0.115	0.015	APC919_174_circular_v2	3491719	3493002	+	PorT family protein
DXK01_013085			0.660	0.978	-4.181	-2.525	-1.140	-0.856	1.257	0.415	0.246	0.180	APC919_174_circular_v2	3509637	3510689	+	class I fructose-bisphosphate aldolase
DXK01_013135			-0.376	-0.442	-3.390	-2.267	-0.461	-0.478	0.137	0.044	0.058	0.410	APC919_174_circular_v2	3523557	3525059	+	glutamine synthetase
DXK01_013320			0.537	0.419	-3.757	-2.593	-1.162	-0.659	0.526	0.273	0.359	0.431	APC919_174_circular_v2	3560963	3563026	-	transcription termination factor Rho
DXK01_013360			-0.345	-0.311	-3.277	-2.432	-0.637	-0.110	0.212	0.497	0.238	0.187	APC919_174_circular_v2	3576632	3578497	+	SLC13 family permease
DXK01_013895			0.879	0.382	-4.493	-2.877	-0.612	-0.340	0.819	0.219	0.133	0.015	APC919_174_circular_v2	3713540	3715018	-	hypothetical protein
DXK01_013900			0.953	0.423	-3.814	-2.739	-0.706	-0.733	-0.211	0.205	0.451	-0.240	APC919_174_circular_v2	3715005	3716333	-	SWIM zinc finger family protein
DXK01_013920			-0.496	-0.731	0.073	0.811	-1.682	-1.491	-1.083	-0.071	1.079	0.430	APC919_174_circular_v2	3719235	3721322	+	helicase
DXK01_014265			-0.400	-0.276	1.362	1.946	-1.836	-1.815	-0.455	-0.021	-0.266	0.122	APC919_174_circular_v2	3786226	3787326	+	helix-turn-helix domain-containing protein
DXK01_014385			0.384	0.086	-3.943	-2.629	-1.117	-0.754	0.340	-0.050	0.850	0.236	APC919_174_circular_v2	3812946	3813923	-	dihydroorotate dehydrogenase-like protein
DXK01_014405			1.149	1.102	-3.938	-2.887	-1.859	-0.823	0.557	-0.501	-0.240	0.255	APC919_174_circular_v2	3816465	3817073	-	HdeD family acid-resistance protein
DXK01_014490			0.363	0.702	0.237	0.428	-2.271	-1.893	0.388	0.223	-0.060	0.134	APC919_174_circular_v2	3834477	3836051	+	PDZ domain-containing protein
DXK01_014495			0.231	0.421	0.037	0.182	-2.116	-1.961	-0.533	-0.296	-0.184	0.121	APC919_174_circular_v2	3836240	3837100	+	RNA polymerase sigma factor RpoD/SigA
DXK01_014510			1.038	0.924	-0.649	0.043	-0.248	-0.397	-0.245	-0.158	0.349	0.320	APC919_174_circular_v2	3839478	3841916	+	pyridine nucleotide-disulfide oxidoreductase
DXK01_014575			0.667	0.300	-2.980	-2.211	-1.903	-1.337	0.142	0.561	0.874	0.217	APC919_174_circular_v2	3852747	3853688	+	nitronate monooxygenase
DXK01_014825			0.108	-0.153	-4.441	-2.642	0.799	-0.118	0.406	-0.147	-1.669	-0.204	APC919_174_circular_v2	3921694	3922392	-	DUF452 family protein
DXK01_015070			0.073	-0.085	-3.542	-2.284	-0.451	-0.298	0.515	-0.068	0.504	0.379	APC919_174_circular_v2	3971590	3973395	+	V-type ATP synthase subunit I
DXK01_015110			-0.280	0.312	-3.449	-2.514	-0.765	-0.596	0.907	0.308	-0.089	-0.017	APC919_174_circular_v2	3981633	3982142	-	anaerobic ribonucleoside-triphosphate reductase activating protein
DXK01_015125			-0.474	-0.100	-0.929	-0.699	-1.295	-1.361	-0.187	-0.258	-0.059	0.190	APC919_174_circular_v2	3985892	3986434	-	30S ribosomal protein S16
DXK01_015270			-0.189	-0.322	-3.752	-4.030	-0.251	1.496	-0.126	-1.598	-0.089	1.215	APC919_174_circular_v2	4020059	4021174	-	glycosyltransferase family 4 protein
DXK01_015285			-0.824	-0.678	-3.899	-2.477	0.386	0.053	0.772	0.243	-0.089	0.372	APC919_174_circular_v2	4023873	4026038	-	hypothetical protein
DXK01_015660			0.845	0.526	-4.711	-2.813	-0.128	-0.311	0.544	-0.189	-0.204	0.230	APC919_174_circular_v2	4124953	4126407	-	potassium/proton antiporter
DXK01_015735			-0.055	0.145	-0.902	-0.747	-2.508	-1.764	0.069	-0.089	-0.278	0.365	APC919_174_circular_v2	4142370	4143365	+	AAA family ATPase
DXK01_015785			0.130	-0.156	-3.400	-2.353	-0.998	-0.813	0.131	0.187	0.406	0.341	APC919_174_circular_v2	4152875	4154179	-	hypothetical protein
DXK01_016085			0.678	0.277	-3.941	-3.103	-0.543	-0.135	1.013	0.444	-0.089	0.456	APC919_174_circular_v2	4237359	4240091	+	SusC/RagA family TonB-linked outer membrane protein
DXK01_016345			0.872	1.036	-6.475	-2.526	3.543	-0.015	-0.348	-0.283	-0.214	0.565	APC919_174_circular_v2	4307882	4309588	-	lipid A phosphoethanolamine transferase
DXK01_016490			-0.582	-0.470	-0.470	-0.096	-1.255	-1.245	-0.237	-0.258	-0.673	0.076	APC919_174_circular_v2	4342090	4342686	+	sugar O-acetyltransferase
DXK01_016565			0.127	-0.339	-4.999	-2.398	0.799	0.011	1.235	0.313	-0.281	-0.070	APC919_174_circular_v2	4352963	4354084	+	DUF362 domain-containing protein
DXK01_016600			-0.764	-0.713	-0.495	0.539	-1.690	-1.724	1.387	-0.801	0.174	1.365	APC919_174_circular_v2	4360415	4360651	-	hypothetical protein
DXK01_016615			-0.388	-0.514	-3.898	-2.301	-0.219	-0.192	0.357	0.056	0.417	0.363	APC919_174_circular_v2	4362129	4364138	+	1%2C4-alpha-glucan-branching enzyme
DXK01_016670			0.815	0.003	0.781	2.016	-1.003	-1.495	-0.549	0.033	0.301	0.042	APC919_174_circular_v2	4371410	4371604	+	diguanylate cyclase
DXK01_016675			-0.483	-0.036	2.709	2.444	-1.178	-1.318	-0.554	-0.352	-0.133	0.077	APC919_174_circular_v2	4371642	4372070	+	DUF5053 domain-containing protein
DXK01_016700			0.882	1.511	0.002	0.763	-1.475	-0.832	-1.634	-0.026	-0.088	-0.111	APC919_174_circular_v2	4376073	4376270	+	hypothetical protein
DXK01_016785			0.166	-0.442	-3.189	-1.973	-1.289	-0.845	-0.008	-0.023	0.518	0.436	APC919_174_circular_v2	4395556	4396836	+	serine hydroxymethyltransferase
DXK01_016875			0.959	0.913	-3.674	-2.627	-1.755	-0.836	0.423	0.379	1.188	0.091	APC919_174_circular_v2	4420295	4420855	-	F0F1 ATP synthase subunit delta
DXK01_016885			0.789	0.751	-3.629	-2.849	-1.419	-1.439	0.236	0.589	0.233	0.188	APC919_174_circular_v2	4421458	4421715	-	ATP synthase F0 subunit C
DXK01_017135			-1.664	0.637	2.455	1.793	-0.235	-0.562	-0.142	0.471	-1.408	-0.245	APC919_174_circular_v2	4478264	4478623	+	hypothetical protein
DXK01_017290			-0.237	-0.184	0.472	0.211	-2.375	-1.397	1.234	0.423	-2.403	-0.353	APC919_174_circular_v2	4512885	4513118	-	hypothetical protein
DXK01_017575			-0.517	0.710	-0.049	-0.453	-1.146	-1.015	-0.053	-0.413	-1.074	0.245	APC919_174_circular_v2	4580076	4580396	+	hypothetical protein
DXK01_017690			0.655	0.834	-3.565	-2.854	-1.791	-1.176	0.727	0.520	-0.376	0.301	APC919_174_circular_v2	4598899	4599495	+	superoxide dismutase
DXK01_017720			-1.375	-0.756	-0.498	-0.270	-1.560	-1.426	-0.111	0.047	-0.089	0.515	APC919_174_circular_v2	4606713	4607120	-	hypothetical protein
DXK01_017725			-1.413	-0.544	-0.619	-0.456	-1.898	-1.575	0.324	0.246	-0.006	-0.005	APC919_174_circular_v2	4607134	4607553	-	hypothetical protein
DXK01_017740			1.111	0.563	-4.241	-2.699	-0.935	-0.631	-0.047	-0.052	0.503	0.473	APC919_174_circular_v2	4609888	4611006	+	OmpA family protein
DXK01_017975			-0.927	-0.208	0.140	0.285	-1.676	-1.375	-0.415	0.816	-0.573	-0.354	APC919_174_circular_v2	4664495	4664794	+	hypothetical protein
DXK01_018125			-0.109	-0.260	-0.698	-0.172	-0.800	-0.879	-0.037	0.005	0.280	0.168	APC919_174_circular_v2	4700353	4701015	-	lipoyl(octanoyl) transferase LipB
DXK01_018300			-0.199	-0.244	-3.414	-2.300	-0.861	-0.855	0.317	0.098	0.557	0.013	APC919_174_circular_v2	4734884	4736158	-	NADH:ubiquinone reductase (Na(+)-transporting) subunit F
DXK01_018320			-0.058	0.003	-3.641	-2.486	-1.077	-0.778	0.664	-0.030	0.892	0.062	APC919_174_circular_v2	4738168	4739337	-	NADH:ubiquinone reductase (Na(+)-transporting) subunit B
DXK01_018425			-0.079	0.042	-4.021	-2.740	-0.148	-0.452	0.377	0.438	0.349	0.336	APC919_174_circular_v2	4769049	4771493	-	hypothetical protein
DXK01_018430			-0.477	-0.110	-3.709	-2.692	-0.411	-0.256	0.402	0.413	0.604	0.331	APC919_174_circular_v2	4771507	4774206	-	TonB-dependent receptor
DXK01_018580			1.057	0.869	-4.728	-3.426	-0.488	-0.444	0.794	0.587	-0.607	0.249	APC919_174_circular_v2	4800202	4801752	-	cytochrome ubiquinol oxidase subunit I
DXK01_018760			-0.683	-0.096	-3.447	-2.814	-1.159	-1.262	0.275	0.077	-0.337	0.033	APC919_174_circular_v2	4841656	4842972	-	UDP-glucose/GDP-mannose dehydrogenase family protein
DXK01_018765			0.025	-0.056	-4.098	-3.091	-0.782	-1.204	-1.175	-0.147	-0.670	0.188	APC919_174_circular_v2	4842990	4844042	-	NAD-dependent epimerase
DXK01_018775			-1.086	-0.093	-3.221	-3.927	-1.612	-0.525	0.695	0.116	-2.540	-0.109	APC919_174_circular_v2	4845379	4846476	-	glycosyltransferase
DXK01_018780			-0.418	0.050	-4.602	-3.998	-1.927	-1.699	-0.756	-0.618	-6.275	0.700	APC919_174_circular_v2	4846478	4847215	-	DUF2334 domain-containing protein
DXK01_018785			-0.734	-0.047	-4.842	-4.995	-2.023	-0.066	0.970	-0.369	-0.823	0.468	APC919_174_circular_v2	4847216	4848325	-	ATP-grasp domain-containing protein
DXK01_018790			-0.334	-0.202	-4.509	-4.114	-2.193	-1.116	0.235	-1.461	-0.670	2.277	APC919_174_circular_v2	4848322	4849410	-	glycosyltransferase family 4 protein
DXK01_018800			-0.535	-0.244	-4.826	-4.096	-0.612	-1.080	-2.071	0.792	-0.088	-0.390	APC919_174_circular_v2	4849930	4850454	-	acyltransferase
DXK01_018810			-0.250	0.173	-4.094	-4.192	-2.416	-0.208	-1.750	-1.667	2.218	1.389	APC919_174_circular_v2	4851680	4852543	-	hypothetical protein
DXK01_018815			0.087	-0.035	-4.474	-4.504	-1.611	-0.243	-0.499	-0.535	0.908	0.701	APC919_174_circular_v2	4852540	4853631	-	glycosyltransferase family 4 protein
DXK01_018820			-0.840	0.096	-3.362	-3.393	-1.611	-1.354	-0.761	0.115	0.325	-0.104	APC919_174_circular_v2	4853726	4855255	-	hypothetical protein
DXK01_018825			-0.575	-0.200	-2.876	-2.583	-2.197	-1.496	-0.005	-0.167	0.451	0.221	APC919_174_circular_v2	4855260	4856495	-	4Fe-4S dicluster domain-containing protein
DXK01_019080			-0.481	-0.284	-3.345	-2.488	-0.613	-0.322	0.464	-0.030	0.013	0.073	APC919_174_circular_v2	4924061	4925653	+	indolepyruvate ferredoxin oxidoreductase
DXK01_019090			-0.399	-0.345	-3.065	-2.355	-0.913	-0.932	0.623	0.258	-0.269	0.510	APC919_174_circular_v2	4926262	4927569	+	phenylacetate--CoA ligase
DXK01_019250			-0.225	-0.449	-0.776	-0.243	-2.538	-1.942	-0.085	-0.410	0.133	0.485	APC919_174_circular_v2	4974638	4975048	-	lipocalin family protein
DXK01_019280			-0.562	-0.352	-3.710	-2.295	-0.659	-0.416	0.837	0.140	0.151	0.226	APC919_174_circular_v2	4978660	4980003	+	sugar MFS transporter
DXK01_019285			0.001	0.064	-3.546	-2.380	-0.714	-0.974	0.047	0.601	0.636	0.063	APC919_174_circular_v2	4980058	4981212	+	galactokinase
DXK01_019345			0.195	0.103	-3.866	-2.462	-0.198	-0.331	0.236	0.463	0.611	0.288	APC919_174_circular_v2	5006324	5008018	+	sodium/solute symporter
DXK01_019410			0.529	-0.237	-3.309	-2.233	-0.957	-0.388	0.745	0.326	0.225	0.390	APC919_174_circular_v2	5023889	5024974	+	3-methyl-2-oxobutanoate dehydrogenase subunit VorB
DXK01_019800			0.438	0.222	-1.185	-0.343	-1.714	-1.540	-0.030	0.283	0.160	0.214	APC919_174_circular_v2	5138478	5139212	-	DUF4369 domain-containing protein
DXK01_019815			0.043	-0.192	-3.435	-2.145	-0.523	-0.763	0.236	0.010	-0.133	0.331	APC919_174_circular_v2	5142850	5145012	+	S46 family peptidase
DXK01_020830			1.498	0.707	-3.949	-2.965	-1.250	-0.673	1.066	0.173	-0.388	0.850	APC919_174_circular_v2	5407757	5408413	-	fructose-6-phosphate aldolase
DXK01_020885			0.041	0.318	1.362	1.434	-1.783	-0.997	0.287	-0.299	-0.946	0.369	APC919_174_circular_v2	5418324	5419010	-	energy transducer TonB
DXK01_021090			0.522	0.605	-3.400	-2.287	-1.811	-1.137	0.471	0.228	0.911	0.095	APC919_174_circular_v2	5474418	5475470	+	efflux RND transporter periplasmic adaptor subunit
DXK01_021310			-0.802	-0.260	-3.290	-3.201	-0.960	0.481	0.776	0.757	0.496	-0.043	APC919_174_circular_v2	5544718	5545605	-	carbohydrate kinase
DXK01_021330			-1.583	-1.097	-4.155	-3.514	0.255	0.555	1.336	1.137	-0.277	0.086	APC919_174_circular_v2	5550151	5553258	+	TonB-dependent receptor
DXK01_021335			-0.445	-0.265	-5.256	-3.695	0.450	0.591	1.139	0.262	-0.089	0.470	APC919_174_circular_v2	5553277	5555010	+	RagB/SusD family nutrient uptake outer membrane protein
DXK01_021340			-0.687	0.193	-4.866	-4.226	-0.291	0.655	1.406	0.583	-0.121	0.329	APC919_174_circular_v2	5555032	5556435	+	DUF4960 domain-containing protein
DXK01_021345			-0.109	0.212	-5.252	-4.018	-0.008	0.203	0.888	0.645	0.084	0.422	APC919_174_circular_v2	5556445	5558046	+	DUF4975 domain-containing protein
DXK01_021370			0.001	-0.128	-3.280	-2.131	-0.729	-0.960	0.781	0.350	0.406	0.420	APC919_174_circular_v2	5563024	5564043	+	electron transfer flavoprotein subunit alpha/FixB family protein
DXK01_021405			0.031	0.229	0.449	0.445	-1.080	-0.686	0.379	0.205	0.007	0.306	APC919_174_circular_v2	5572063	5572281	-	winged helix-turn-helix domain-containing protein
DXK01_021460			0.202	0.280	-1.109	-0.519	-2.089	-1.466	-0.179	0.097	0.102	-0.015	APC919_174_circular_v2	5583699	5585744	-	dihydrofolate reductase
DXK01_022060			-1.070	-0.178	-0.253	0.243	-1.099	-1.023	-1.085	-0.092	0.370	0.193	APC919_174_circular_v2	5731793	5732341	+	sigma-70 family RNA polymerase sigma factor
DXK01_022115			-0.752	-0.171	-3.112	-2.344	-0.701	-0.686	0.817	0.344	0.200	0.115	APC919_174_circular_v2	5741043	5741528	-	hypothetical protein
DXK01_022245			-0.586	-0.848	-1.325	-0.301	-1.497	-0.969	0.121	0.225	0.455	0.084	APC919_174_circular_v2	5769697	5770980	-	serine dehydratase subunit alpha family protein
crAss001_10			0.787	0.582	-0.319	1.377	9.231	8.874	-0.901	-1.132	-0.552	-0.299	phiCrAss001	5990	6238	+	hypothetical protein
crAss001_12			-0.554	-0.264	0.246	0.815	10.162	9.436	-1.282	-1.372	-0.763	-0.388	phiCrAss001	6439	6768	+	hypothetical protein
crAss001_14			-1.859	0.168	0.915	0.958	10.067	9.504	-1.328	-1.372	-0.661	-0.269	phiCrAss001	7152	7436	+	protein HU
crAss001_15			-0.139	0.277	0.439	0.897	9.194	9.088	-0.704	-1.085	-0.185	-0.063	phiCrAss001	7411	7821	+	putative 10kDa chaperonin
crAss001_20			0.242	0.168	0.262	0.629	8.791	8.478	0.063	0.161	-0.074	-0.089	phiCrAss001	11643	14063	+	portal protein
crAss001_21			-1.252	0.168	-0.443	1.676	9.809	7.473	0.672	0.587	0.138	0.069	phiCrAss001	14069	14362	+	head fiber protein
crAss001_22			0.330	0.616	0.282	0.629	8.113	7.978	0.751	1.109	-0.174	-0.071	phiCrAss001	14369	16867	+	polygalacturonase/tailspike protein
crAss001_28			-0.184	1.964	0.331	1.039	8.664	7.685	0.240	0.635	-0.019	0.321	phiCrAss001	25698	26033	+	lysis regulatory protein/holin
crAss001_3			-0.668	0.168	1.621	0.508	9.262	8.583	-0.172	-0.143	-0.422	-0.048	phiCrAss001	999	1148	+	putative beta-fructosidase
crAss001_30			-0.720	0.072	0.580	0.627	8.335	8.231	0.226	1.088	-0.147	0.202	phiCrAss001	26404	26865	+	L%2CD-carboxypeptidase/transpeptidase
crAss001_31			-0.619	0.327	0.648	0.718	8.789	8.166	0.293	0.356	-0.456	-0.020	phiCrAss001	27101	28270	+	hypothetical protein
crAss001_33			-0.422	0.408	0.284	0.536	9.551	7.955	0.167	0.847	-0.065	-0.109	phiCrAss001	29891	30883	+	double-stranded DNA binding domain containing protein
crAss001_34			0.060	0.301	0.222	1.288	8.932	7.338	0.494	1.277	-0.425	-0.132	phiCrAss001	30888	31604	+	hypothetical protein
crAss001_37			-0.570	0.516	0.817	1.118	7.426	6.823	1.061	1.881	-0.336	0.177	phiCrAss001	33401	34075	+	endonuclease
crAss001_4			0.247	1.167	0.511	0.444	9.064	8.122	-0.368	0.503	-0.240	-0.249	phiCrAss001	1145	1537	+	hypothetical protein
crAss001_44			-0.024	0.622	0.099	0.632	8.723	7.294	0.412	1.051	0.360	0.032	phiCrAss001	37764	41879	+	stabilization protein
crAss001_45			-0.509	0.046	0.318	0.741	9.130	8.422	0.024	0.377	-0.016	-0.363	phiCrAss001	41987	44515	+	putative transmembrane protein
crAss001_46			-0.440	0.261	0.222	0.766	9.459	8.231	0.277	0.540	0.132	-0.186	phiCrAss001	44508	46112	+	hypothetical protein
crAss001_48			5.525	5.708	7.809	5.821	0.652	0.214	0.019	1.590	-0.386	0.335	phiCrAss001	53219	53410	-	shock protein C
crAss001_49			-0.157	0.253	8.017	7.444	0.979	0.878	0.606	0.801	0.085	0.010	phiCrAss001	53433	57482	-	putative RNA-polymerase subunit
crAss001_50			-0.163	0.455	7.824	7.540	1.186	1.200	0.015	0.214	0.133	-0.126	phiCrAss001	57485	64723	-	putative RNA polymerase
crAss001_51			0.328	-1.991	11.471	11.604	-1.384	-1.149	-1.123	-1.149	-0.533	-0.095	phiCrAss001	64864	65490	-	hypothetical protein
crAss001_52			-2.123	0.275	11.736	10.043	-2.464	-1.720	-0.198	-0.673	-0.253	0.112	phiCrAss001	65502	66269	-	von Willebrand factor type A-like domain containing protein
crAss001_53			-6.183	0.000	14.942	14.376	-1.888	-2.293	-0.321	-0.453	-0.477	-0.178	phiCrAss001	66269	66511	-	nuclear pore complex-type fold containing protein
crAss001_54			0.912	1.040	9.905	9.294	-2.691	-2.221	-0.535	-0.583	-0.159	0.237	phiCrAss001	66528	67427	-	thymidylate synthase%2C flavin-dependent
crAss001_55			-2.230	8.008	11.822	9.548	-2.931	-2.429	-0.321	-0.312	-0.373	0.104	phiCrAss001	67424	67864	-	HicA toxin
crAss001_56			5.525	0.000	11.466	16.697	-2.463	-1.572	0.082	-0.796	0.198	-0.007	phiCrAss001	67864	68406	-	His-Xaa-Ser system radical SAM maturase HxsC-like protein
crAss001_57			5.525	0.000	9.201	13.725	-2.280	-1.593	0.150	-0.632	0.244	0.041	phiCrAss001	68403	68717	-	hypothetical protein
crAss001_58			-1.648	0.972	11.265	9.197	-1.400	-1.026	-0.373	-0.911	-0.560	0.315	phiCrAss001	68719	68994	-	zinc-ribbon protein
crAss001_59			-1.648	0.747	11.746	9.822	-1.550	-1.159	-0.334	-0.308	-0.287	0.006	phiCrAss001	68996	69481	-	orotate/hypoxanthine phosphoribosyltransferase
crAss001_60			5.525	0.000	8.978	12.913	-0.749	-0.363	-1.158	-0.998	-0.143	0.131	phiCrAss001	69478	69918	-	polynucleotide kinase/phosphatase
crAss001_61			-2.230	0.168	11.644	9.269	-0.992	-0.322	-0.885	-0.859	-1.075	0.079	phiCrAss001	69915	70349	-	polynucleotide kinase
crAss001_62			0.906	0.580	10.094	9.943	-0.891	-0.220	-0.593	-0.714	-1.170	0.063	phiCrAss001	70342	70761	-	hypothetical protein
crAss001_63			0.328	2.156	9.387	8.267	-1.139	-0.171	-0.676	-0.847	-0.325	0.196	phiCrAss001	70745	71092	-	hypothetical protein
crAss001_64			-1.368	0.975	10.906	8.797	-0.467	0.136	-1.129	-1.002	-0.240	-0.002	phiCrAss001	71061	73181	-	DNA polymerase I
crAss001_65			-1.648	-0.290	12.148	9.131	-0.772	0.613	-1.690	-1.767	-0.268	-0.039	phiCrAss001	73178	73495	-	muconolactone isomerase
crAss001_66			-0.254	0.488	10.356	9.002	-0.599	0.729	-1.701	-1.888	-0.213	-0.183	phiCrAss001	73492	74007	-	aspartyl protease
crAss001_67			-1.648	0.168	11.773	8.443	-0.115	0.573	-1.491	-1.808	-0.351	-0.131	phiCrAss001	74024	74569	-	NUMOD4 motif HNH endonuclease
crAss001_68			0.328	0.681	10.366	8.230	-0.258	0.791	-1.476	-1.801	-0.249	-0.076	phiCrAss001	74584	75051	-	dUTP diphosphatase
crAss001_69			-0.288	0.098	9.814	9.025	-0.272	0.776	-1.227	-1.404	-0.346	-0.083	phiCrAss001	75053	77629	-	vitamin B12-dependent ribonucleotide reductase
crAss001_70			0.178	-0.482	10.368	9.820	-0.491	0.526	-1.212	-1.565	-0.130	-0.041	phiCrAss001	77626	78669	-	exonuclease%2C PD-(D/E)XK superfamily
crAss001_71			0.648	0.747	9.464	9.794	-0.449	0.579	-1.505	-1.235	-0.238	-0.246	phiCrAss001	78653	78937	-	hypothetical protein
crAss001_72			-0.664	0.167	10.476	8.970	-0.438	0.483	-0.579	-1.652	-0.122	0.154	phiCrAss001	78903	79307	-	endonuclease/holliday junction resolvase
crAss001_73			-0.768	1.111	10.083	8.939	-0.525	0.702	-1.664	-1.704	-0.419	-0.132	phiCrAss001	79363	79902	-	hypothetical protein
crAss001_74			-0.664	0.165	10.539	10.285	-1.227	-0.376	-1.371	-1.570	-0.261	-0.168	phiCrAss001	79927	80592	-	uracil-DNA glycosylase
crAss001_75			1.638	-0.415	10.544	9.469	-1.506	-1.168	-1.080	-1.162	0.019	-0.097	phiCrAss001	80582	81394	-	hypothetical protein
crAss001_76			-0.307	0.168	10.458	9.729	-1.684	-1.034	-1.134	-0.842	-0.171	-0.288	phiCrAss001	81394	82545	-	thiamine biosynthesis protein
crAss001_77			-0.669	0.715	11.111	9.913	-2.438	-1.491	-0.908	-0.594	-0.343	-0.084	phiCrAss001	82548	83792	-	metalloprotease domain containing protein
crAss001_78			-0.669	-0.361	11.343	10.597	-3.150	-2.259	-0.719	-0.700	-0.315	0.106	phiCrAss001	83731	85065	-	hypothetical protein
crAss001_79			-0.255	0.929	10.400	9.348	-1.295	-0.457	-0.983	-1.208	-0.237	-0.053	phiCrAss001	85127	85804	-	hypothetical protein
crAss001_8			0.036	0.431	0.185	0.900	8.830	9.076	-0.827	-0.311	-0.667	-0.202	phiCrAss001	5238	5654	+	putative HNH endonuclease
crAss001_80			-0.660	0.376	9.717	9.261	-0.157	0.573	-1.768	-1.174	-0.637	-0.192	phiCrAss001	85831	86826	-	DNA primase
crAss001_81			-0.135	0.306	10.683	9.395	-0.856	-0.379	-1.340	-1.295	-0.140	-0.022	phiCrAss001	86847	87767	-	hypothetical protein
crAss001_82			0.220	0.235	9.889	9.774	-1.479	-0.514	-1.332	-1.433	-0.154	-0.351	phiCrAss001	87795	88169	-	hypothetical protein
crAss001_83			2.122	0.489	11.205	10.045	-2.017	-1.039	-1.740	-1.762	-0.218	-0.391	phiCrAss001	88175	88447	-	ABC-type cobalt transporter
crAss001_84			1.201	0.167	10.548	10.880	-1.788	-1.377	-1.310	-1.519	-0.201	0.057	phiCrAss001	88440	89147	-	ATP/GTP-binding protein
crAss001_85			-0.239	0.622	10.841	9.775	-1.641	-0.933	-1.739	-1.555	-0.286	-0.206	phiCrAss001	89169	90389	-	replicative DNA helicase
crAss001_86			0.434	1.106	10.746	9.591	-1.705	-1.241	-1.170	-1.435	-0.321	-0.116	phiCrAss001	90393	90998	-	hypothetical protein
crAss001_87			0.552	0.950	10.050	8.784	-0.649	-0.356	-1.465	-1.422	0.231	-0.126	phiCrAss001	91003	91404	-	hypothetical protein
crAss001_88			-0.071	0.637	9.814	8.717	0.103	0.038	-1.228	-0.735	-0.275	-0.371	phiCrAss001	91401	92576	-	putative HKD family nuclease
crAss001_89			0.108	1.597	10.098	8.927	-2.107	-1.463	-1.315	-1.807	-0.394	-0.189	phiCrAss001	92569	93042	-	glycoside hydrolase/peptidoglycan hydrolase
crAss001_9			-0.669	-1.287	0.139	1.674	7.275	7.754	1.145	0.903	-0.197	-0.177	phiCrAss001	5826	5975	+	hypothetical protein
crAss001_90			1.201	1.388	9.918	8.412	-2.229	-1.691	-0.966	-1.492	-0.753	-0.043	phiCrAss001	93052	93306	-	hypothetical protein
DXK01_003295			-0.918	-0.374	-3.819	-2.211	1.826	-0.075	0.919	0.935	-0.137	0.571	APC919_174_circular_v2	936026	939151	+	TonB-dependent receptor
DXK01_003685			-0.157	0.234	-1.036	-0.815	-2.223	-2.297	-0.137	-0.030	-0.122	0.257	APC919_174_circular_v2	1046717	1047889	+	efflux RND transporter periplasmic adaptor subunit
DXK01_003730			0.652	0.396	-2.646	-2.024	0.386	0.094	0.356	0.645	0.182	0.585	APC919_174_circular_v2	1062523	1065702	+	TonB-dependent receptor
DXK01_004450			0.218	-0.179	-1.484	-0.933	1.731	0.827	-1.993	-1.000	0.734	0.072	APC919_174_circular_v2	1287653	1289134	+	beta-glycosidase
DXK01_006155			0.113	0.025	-1.482	-0.868	-2.689	-2.461	0.197	0.497	0.414	0.495	APC919_174_circular_v2	1789107	1789697	-	FKBP-type peptidyl-prolyl cis-trans isomerase
DXK01_008640			0.368	0.140	-2.107	-0.746	2.362	1.707	-0.281	-0.498	0.037	-0.002	APC919_174_circular_v2	2363592	2366819	+	glycoside hydrolase family 2
DXK01_008835			0.832	0.583	-0.140	-0.222	1.333	1.296	-1.710	-1.542	0.274	0.262	APC919_174_circular_v2	2434726	2435952	-	site-specific integrase
DXK01_009855			0.071	-0.386	-0.791	-0.376	-3.608	-2.816	0.236	0.645	-0.089	0.908	APC919_174_circular_v2	2721631	2721942	-	addiction module killer protein
DXK01_014045			0.294	-0.185	-2.287	-0.910	1.700	1.322	-1.265	-0.469	0.211	-0.158	APC919_174_circular_v2	3748302	3750563	+	HAMP domain-containing histidine kinase
DXK01_016060			-0.198	-0.073	-1.163	-1.091	-2.280	-1.689	0.104	-0.111	0.211	0.192	APC919_174_circular_v2	4230210	4232693	+	endopeptidase La
DXK01_016685			-1.165	-0.760	-2.426	-2.307	0.900	0.683	-2.495	-0.217	1.781	0.471	APC919_174_circular_v2	4372942	4374078	+	hypothetical protein
DXK01_017500			-0.122	-0.614	-1.521	-1.461	-0.050	1.167	-0.603	-1.155	-0.167	0.379	APC919_174_circular_v2	4560477	4563698	+	AAA family ATPase
DXK01_021465			0.327	0.360	-1.878	-1.567	-2.475	-1.777	0.278	0.106	0.098	0.341	APC919_174_circular_v2	5585848	5586312	-	AraC family transcriptional regulator
crAss001_11			-8.489	1.040	7.640	-1.775	9.465	11.499	-0.841	-0.630	-0.864	-0.581	phiCrAss001	6204	6437	+	putative transcription factor%2C zinc-finger fold
crAss001_13			0.467	1.964	0.487	1.328	9.626	8.309	-1.182	-1.030	-0.286	-0.151	phiCrAss001	6772	7155	+	putative VpsT-like transcriptional regulator
crAss001_16			-0.446	2.727	-1.658	0.414	11.183	9.859	-1.033	-1.037	-0.483	-0.144	phiCrAss001	7873	8400	+	hypothetical protein
crAss001_17			-2.643	-6.527	-5.525	7.949	16.725	8.782	-0.519	-0.777	-0.321	-0.322	phiCrAss001	8403	8723	+	hypothetical protein
crAss001_18			-0.307	0.360	-1.027	0.485	10.713	9.716	-0.759	-0.335	-0.468	-0.418	phiCrAss001	8737	9309	+	endonuclease
crAss001_19			-0.053	0.230	0.316	0.737	9.783	8.274	-0.336	-0.282	0.167	-0.229	phiCrAss001	9281	11569	+	large terminase subunit
crAss001_23			0.330	0.753	-0.445	0.019	9.405	8.361	0.487	0.566	0.268	-0.048	phiCrAss001	16966	19035	+	tailspike protein/preneck appendage
crAss001_24			0.815	0.168	-2.079	1.092	9.534	6.662	0.516	0.401	0.445	0.197	phiCrAss001	19048	20070	+	putative C-type lectin
crAss001_25			-0.348	0.820	0.258	0.334	8.696	7.917	0.657	0.679	0.315	0.447	phiCrAss001	20095	22443	+	tail hyaluronidase/tail fiber
crAss001_26			-0.613	0.952	0.609	0.184	8.268	7.612	0.966	1.062	0.389	0.586	phiCrAss001	22456	25008	+	hyaluronidase
crAss001_27			-0.668	0.652	0.401	-0.129	9.963	8.500	0.233	0.247	-0.258	0.281	phiCrAss001	25093	25695	+	lysis regulatory protein
crAss001_29			-8.168	6.694	0.000	0.673	14.224	6.739	0.736	0.419	0.349	0.407	phiCrAss001	26039	26407	+	hypothetical protein
crAss001_32			-0.412	0.126	0.149	0.697	8.449	6.762	1.148	1.938	-0.282	-0.055	phiCrAss001	28305	29819	+	major capsid protein
crAss001_35			-0.155	0.458	0.066	0.093	9.087	7.486	0.609	1.158	0.054	-0.014	phiCrAss001	31604	32296	+	hypothetical protein
crAss001_36			0.391	0.127	-0.269	0.720	7.413	4.753	2.174	2.834	0.636	0.352	phiCrAss001	32328	33329	+	hypothetical protein
crAss001_38			1.324	-5.543	-8.498	6.376	15.070	7.035	1.032	1.955	0.293	0.233	phiCrAss001	34065	34712	+	tetratricopeptide repeat containing protein
crAss001_39			-6.183	-5.543	6.648	6.376	7.712	5.257	1.453	1.760	0.818	0.507	phiCrAss001	34705	35049	+	hypothetical protein
crAss001_40			0.000	1.151	0.000	-0.318	16.395	8.945	-0.303	-0.288	-0.216	0.079	phiCrAss001	35150	35827	+	hypothetical protein
crAss001_41			0.067	-0.415	-1.174	1.481	10.563	8.395	-0.321	-0.352	-0.104	-0.001	phiCrAss001	35817	36518	+	endonuclease
crAss001_42			-0.668	-1.146	-0.082	0.673	9.241	9.960	-0.328	-0.272	-0.220	-0.047	phiCrAss001	36472	37059	+	HU/IHF-like protein
crAss001_43			-0.184	-0.415	-1.658	0.997	11.422	8.974	-0.237	0.006	0.116	-0.002	phiCrAss001	37052	37762	+	tail tubular protein
crAss001_47			-0.268	0.498	0.157	0.723	8.214	6.781	1.296	1.444	0.416	0.255	phiCrAss001	46119	53144	+	putative RNA-polymerase subunit
crAss001_5			-0.084	0.165	-7.089	1.659	16.435	9.701	-0.681	-0.349	-0.862	-0.434	phiCrAss001	2271	2468	+	putative ferredoxin-thioredoxin reductase
crAss001_6			0.326	2.465	-6.509	-0.058	16.852	8.454	-0.483	-0.801	-0.477	0.070	phiCrAss001	3249	3581	+	hypothetical protein
crAss001_7			-0.658	-1.811	2.115	0.668	9.887	9.599	-0.963	-0.805	-0.777	-0.265	phiCrAss001	4551	5000	+	putative DpsA protein
crAss001_t1			0.000	0.000	0.000	0.000	11.878	11.329	-0.866	-0.002	-0.384	-0.807	phiCrAss001	1683	1754	+	NA
crAss001_t16			0.000	0.000	0.000	0.000	13.421	12.082	-0.625	-0.044	0.016	-0.088	phiCrAss001	4060	4131	+	NA
crAss001_t17			0.000	5.708	0.000	-5.708	15.438	14.289	-0.919	-0.523	-0.113	-0.152	phiCrAss001	4302	4378	+	NA
crAss001_t18			7.089	0.000	-7.089	0.000	14.924	14.175	-0.319	-0.199	0.206	-0.409	phiCrAss001	4390	4478	+	NA
crAss001_t2			5.525	0.000	-5.525	0.000	13.287	11.014	-0.571	0.250	-0.398	-0.297	phiCrAss001	1762	1833	+	NA
crAss001_t23			-1.648	0.000	-5.525	0.000	10.664	11.014	-0.600	0.486	-0.196	-0.167	phiCrAss001	5721	5807	+	NA
crAss001_t3			0.000	0.000	0.000	0.000	11.951	11.083	0.328	-0.503	0.098	-0.246	phiCrAss001	1915	1988	+	NA
crAss001_t4			-1.648	6.694	2.115	-0.318	8.169	8.947	-0.346	-0.248	-0.488	-0.143	phiCrAss001	2068	2143	+	NA

## Sheet: Fig. 4c
Time-course of morphological changes in B. intestinalis cells infected with ΦcrAss001 (Fig. 4c)
45 min, x43,000									90 min, x43,000									120 min, x43,000									150 min, x43,000
45 min, x16,500									90 min, x8,200									120 min, x16,500									150 min, x16,500
45 min, x6,000									90 min, x4,200									120 min, x9,900									150 min, x6,000
